# Supplementary material for: The Influence of Irrelevant Visual Distractors on Eye Movement Control in Chinese Children with Autism Spectrum Disorder: Evidence from the Remote Distractor Paradigm
Source: J Autism Dev Disord. 2019 Oct 31;50(2):500–12. doi: 10.1007/s10803-019-04271-y (PMC6994527; doi:10.1007/s10803-019-04271-y)
Supplement: Supplementary file 1 — Supplementary material 1 (XLSX 24 kb) [file 10803_2019_4271_MOESM1_ESM.xlsx]

## Sheet: Sheet1
Participants	Group	First_SAC_AMPLITUDE(error)	Second_SAC_AMPLITUDE(correct)	Distractor_position	Corrective_response
6zxy	TD	7	2.49	FAR	NO
t7lzy	TD	6.78	2.45	FAR	NO
t6lcn	TD	3.21	2.69	NR	NO
t15xrc	TD	4.85	7.76	NR	NO
14my	ASD	7.9	19.09	FAR	NO
13cl	ASD	3.71	27.17	NR	NO
2tzxm	TD	2.78	6.41	NR	YES
2tzxm	TD	3.22	6.74	NR	YES
15yy	ASD	8.06	13.27	FAR	YES
t13xhy	TD	3.87	7.15	NR	YES
1qhy	ASD	3.6	7.42	NR	YES
4tjsc	TD	2.93	9.36	NR	YES
t17yyx	TD	7.98	15.6	FAR	YES
4tjsc	TD	3.08	6.52	NR	YES
t15xrc	TD	5.66	14.13	FAR	YES
t8lth	TD	3.46	6.84	NR	YES
t13xhy	TD	6.52	12.76	FAR	YES
t9wyt	TD	3.44	6.42	NR	YES
1tlhj	TD	3.13	7.09	NR	YES
t13xhy	TD	3.56	7.04	NR	YES
t16arl	TD	6.78	13.14	FAR	YES
t7lzy	TD	4.01	7.6	NR	YES
t11lyy	TD	8.56	19.9	FAR	YES
t10wlq	TD	3.67	6.53	NR	YES
t13xhy	TD	7.48	15.28	FAR	YES
2tzxm	TD	7.37	13.73	FAR	YES
3ydc	ASD	3.9	7.14	NR	YES
t13xhy	TD	3.8	7.8	NR	YES
t13xhy	TD	6.79	12.36	FAR	YES
t17yyx	TD	3.3	7.79	NR	YES
3ydc	ASD	3.47	6.81	NR	YES
3ydc	ASD	4.09	6.8	NR	YES
t17yyx	TD	6.94	13.2	FAR	YES
t8lth	TD	3.19	6.19	NR	YES
t15xrc	TD	3.31	9	NR	YES
5jhy	ASD	3.78	8.71	NR	YES
5jhy	ASD	3.63	7.6	NR	YES
3ydc	ASD	6.87	13.14	FAR	YES
t17yyx	TD	3.8	7.01	NR	YES
15yy	ASD	7.3	12.31	FAR	YES
5jhy	ASD	3.21	6.42	NR	YES
t10wlq	TD	3.3	7.83	NR	YES
t8lth	TD	3.07	6.6	NR	YES
t14zrc	TD	5.7	13.72	FAR	YES
t15xrc	TD	2.78	7.07	NR	YES
t8lth	TD	3.23	6.56	NR	YES
t12wyg	TD	3.64	6.82	NR	YES
4tjsc	TD	3.06	7	NR	YES
t16arl	TD	6.65	14.22	FAR	YES
t9wyt	TD	7.31	15.09	FAR	YES
t11lyy	TD	6.9	14.49	FAR	YES
t10wlq	TD	3.13	6.71	NR	YES
t11lyy	TD	3.35	5.72	NR	YES
t17yyx	TD	3.73	7.88	NR	YES
t6lcn	TD	3.29	3.91	NR	YES
t17yyx	TD	2.72	6.45	NR	YES
t9wyt	TD	3.67	7.26	NR	YES
t12wyg	TD	3.35	7	NR	YES
t14zrc	TD	3.24	6.97	NR	YES
t8lth	TD	3.05	6	NR	YES
15yy	ASD	3.29	6.46	NR	YES
t17yyx	TD	3.42	7.3	NR	YES
t6lcn	TD	3.36	7.76	NR	YES
t7lzy	TD	8.83	2.02	FAR	YES
t12wyg	TD	2.96	6.83	NR	YES
6zxy	TD	3.07	5.66	NR	YES
t14zrc	TD	5.59	12.88	FAR	YES
2zhc	ASD	5.71	4.07	FAR	YES
t11lyy	TD	7.53	15.05	FAR	YES
1qhy	ASD	2.83	7.43	NR	YES
t6lcn	TD	3.37	7.42	NR	YES
t7lzy	TD	3.97	8.15	NR	YES
2zhc	ASD	4.77	10.33	FAR	YES
t16arl	TD	7.25	14.78	FAR	YES
t7lzy	TD	7.51	15.6	FAR	YES
2zhc	ASD	6.59	12.96	FAR	YES
t14zrc	TD	3.14	5.41	NR	YES
t11lyy	TD	3.22	7.27	NR	YES
t13xhy	TD	6.7	13.95	FAR	YES
t15xrc	TD	8.81	23.92	FAR	YES
t17yyx	TD	2.99	5.95	NR	YES
t6lcn	TD	3.27	6.43	NR	YES
2zhc	ASD	5.3	12.16	FAR	YES
t17yyx	TD	3.09	5.45	NR	YES
6zxy	TD	2.38	5.84	NR	YES
t10wlq	TD	3.49	6.92	NR	YES
t7lzy	TD	3.22	6.89	NR	YES
t15xrc	TD	3.82	8.29	NR	YES
18wx	ASD	3.96	7.66	NR	YES
t13xhy	TD	7.73	14.97	FAR	YES
18wx	ASD	6.8	12.4	FAR	YES
t13xhy	TD	7.98	15.15	FAR	YES
6zxy	TD	2.24	10.48	FAR	YES
t16arl	TD	3.12	6.62	NR	YES
a20xmy	ASD	7.11	13.2	FAR	YES
15yy	ASD	7.09	12.99	FAR	YES
t7lzy	TD	6.51	14.86	FAR	YES
t20llc	TD	7.78	15.7	FAR	YES
t9wyt	TD	7.24	15.57	FAR	YES
t16arl	TD	7.4	16.06	FAR	YES
t14zrc	TD	2.81	7.14	NR	YES
t6lcn	TD	3.39	6.95	NR	YES
3ydc	ASD	8.69	9.96	FAR	YES
t17yyx	TD	7.62	14.14	FAR	YES
14my	ASD	6.88	12.9	FAR	YES
t14zrc	TD	2.35	7.21	NR	YES
t16arl	TD	7.47	15.07	FAR	YES
t10wlq	TD	7.18	12.83	FAR	YES
t12wyg	TD	7.01	13.33	FAR	YES
a22cjr	ASD	8.49	15.08	FAR	YES
t14zrc	TD	5.13	12.68	FAR	YES
t15xrc	TD	6.36	17.12	FAR	YES
4zhj	ASD	2.94	6.73	NR	YES
t10wlq	TD	6.57	13.54	FAR	YES
t7lzy	TD	3.95	4.19	NR	YES
t13xhy	TD	3.85	7.67	NR	YES
11pp	ASD	7.46	14.71	FAR	YES
t10wlq	TD	6.45	13.7	FAR	YES
t13xhy	TD	2.65	6.17	NR	YES
t9wyt	TD	6.77	14.57	FAR	YES
18wx	ASD	3.64	8.36	NR	YES
3ydc	ASD	8.68	6.43	FAR	YES
t13xhy	TD	3.64	6.58	NR	YES
t7lzy	TD	6.33	16.46	FAR	YES
t16arl	TD	7.12	14.27	FAR	YES
5tdxc	TD	3.07	6.75	NR	YES
a21hcy	ASD	7.76	11.7	FAR	YES
t16arl	TD	6.89	14.37	FAR	YES
t10wlq	TD	2.85	6.2	NR	YES
18wx	ASD	3.97	7.03	NR	YES
2zhc	ASD	5.42	4.16	FAR	YES
a22cjr	ASD	7.7	15.35	FAR	YES
t10wlq	TD	7.38	15.67	FAR	YES
t16arl	TD	3.89	7.99	NR	YES
t15xrc	TD	3.1	5.71	NR	YES
13cl	ASD	6.94	14.77	FAR	YES
4zhj	ASD	3.01	6.75	NR	YES
t15xrc	TD	7.57	15.15	FAR	YES
t6lcn	TD	7.01	13.01	FAR	YES
t16arl	TD	6.49	14.48	FAR	YES
t12wyg	TD	7.44	15.69	FAR	YES
t17yyx	TD	6.5	15.21	FAR	YES
t10wlq	TD	3.34	6.35	NR	YES
4tjsc	TD	6.45	13.33	FAR	YES
t16arl	TD	6.81	12.92	FAR	YES
1qhy	ASD	2.99	7.15	NR	YES
4tjsc	TD	6.46	10.64	FAR	YES
t6lcn	TD	7.66	15.2	FAR	YES
a20xmy	ASD	3.6	7.45	NR	YES
t9wyt	TD	6.66	13.11	FAR	YES
t8lth	TD	7.45	12.43	FAR	YES
11pp	ASD	3.64	6.68	NR	YES
t11lyy	TD	6.06	13.14	FAR	YES
t9wyt	TD	3	6.34	NR	YES
t11lyy	TD	7.39	14.88	FAR	YES
a20xmy	ASD	7.93	15.18	FAR	YES
a20xmy	ASD	8.78	7.4	FAR	YES
1qhy	ASD	7.78	16.41	FAR	YES
a20xmy	ASD	3.62	5.81	NR	YES
t11lyy	TD	5.98	14.32	FAR	YES
a20xmy	ASD	4.13	6.87	NR	YES
t17yyx	TD	7.11	14.17	FAR	YES
t9wyt	TD	7.12	14.78	FAR	YES
11pp	ASD	8	14.53	FAR	YES
t11lyy	TD	6.35	7.69	NR	YES
t10wlq	TD	6.18	13.53	FAR	YES
t19zml	TD	2.52	6.3	NR	YES
4tjsc	TD	5.88	13.15	FAR	YES
t16arl	TD	3.67	7.3	NR	YES
a21hcy	ASD	3.54	6.41	NR	YES
t9wyt	TD	3.1	6.85	NR	YES
11pp	ASD	3.79	6.9	NR	YES
t19zml	TD	3.14	6.81	NR	YES
16lfx	ASD	3.54	8.13	NR	YES
a22cjr	ASD	3.24	6.21	NR	YES
13cl	ASD	7.06	14.04	FAR	YES
t19zml	TD	5.87	13.25	FAR	YES
t8lth	TD	4.01	6.55	NR	YES
t6lcn	TD	8.32	2.77	FAR	YES
t18lxz	TD	8.01	2.25	FAR	YES
t14zrc	TD	2.6	6.92	NR	YES
14my	ASD	6.99	14.92	FAR	YES
t16arl	TD	3.39	6.37	NR	YES
14my	ASD	6.81	13.25	FAR	YES
t18lxz	TD	6.07	14.98	FAR	YES
a20xmy	ASD	7.29	15.11	FAR	YES
t8lth	TD	3.44	6.77	NR	YES
a20xmy	ASD	3.1	6.63	NR	YES
15yy	ASD	5.86	11.81	FAR	YES
a20xmy	ASD	3.46	7.52	NR	YES
t18lxz	TD	7.07	13.91	FAR	YES
t10wlq	TD	7.29	12.53	FAR	YES
t8lth	TD	6.4	12.25	FAR	YES
4tjsc	TD	5.94	12.38	FAR	YES
a20xmy	ASD	4.1	7.8	NR	YES
t11lyy	TD	5.79	13.06	FAR	YES
16lfx	ASD	7.26	13.89	FAR	YES
6zxy	TD	5.15	14.29	FAR	YES
16lfx	ASD	7.59	13.55	FAR	YES
t8lth	TD	6.85	14.02	FAR	YES
t18lxz	TD	7.81	12.37	FAR	YES
14my	ASD	7.09	13.47	FAR	YES
t10wlq	TD	3.66	7.26	NR	YES
2tzxm	TD	2.82	6.85	NR	YES
16lfx	ASD	2.73	6.49	NR	YES
4zhj	ASD	3.13	6.09	NR	YES
t17yyx	TD	4.48	12.17	FAR	YES
5tdxc	TD	8.5	15.11	FAR	YES
t15xrc	TD	5.85	11.7	FAR	YES
16lfx	ASD	3	6.73	NR	YES
2tzxm	TD	3.42	7.67	NR	YES
t13xhy	TD	6.34	14.03	FAR	YES
1tlhj	TD	2.48	5.23	NR	YES
t13xhy	TD	5.79	12.91	FAR	YES
5jhy	ASD	3.57	6.61	NR	YES
1tlhj	TD	6.02	12.13	FAR	YES
14my	ASD	6.25	14.41	FAR	YES
15yy	ASD	2.88	5.75	NR	YES
11pp	ASD	8.18	15.04	FAR	YES
14my	ASD	3.24	7.16	NR	YES
t10wlq	TD	5.58	12.62	FAR	YES
5jhy	ASD	3.19	10.45	NR	YES
t13xhy	TD	7.11	16.86	FAR	YES
t13xhy	TD	6.7	13.71	FAR	YES
t13xhy	TD	3.23	6.55	NR	YES
t13xhy	TD	3.43	7.3	NR	YES
4zhj	ASD	6.43	14.13	FAR	YES
t8lth	TD	3.09	5.99	NR	YES
t10wlq	TD	5.84	13.76	FAR	YES
t10wlq	TD	3.35	7.45	NR	YES
t11lyy	TD	2.85	5.78	NR	YES
t19zml	TD	6.9	14.89	FAR	YES
t13xhy	TD	3.1	6.61	NR	YES
t13xhy	TD	2.83	6.67	NR	YES
1tlhj	TD	3.57	7.35	NR	YES
15yy	ASD	2.95	3.56	NR	YES
a20xmy	ASD	6.72	12.84	FAR	YES
t9wyt	TD	5.76	14.25	FAR	YES
t10wlq	TD	4.23	11.44	FAR	YES
3ydc	ASD	3.86	7.39	NR	YES
t19zml	TD	6.74	14.16	FAR	YES
14my	ASD	3	7.35	NR	YES
3ydc	ASD	7.07	13.76	FAR	YES
t11lyy	TD	2.83	6.65	NR	YES
t20llc	TD	6.7	15.58	FAR	YES
t7lzy	TD	3.71	7.52	NR	YES
t13xhy	TD	3.42	7.52	NR	YES
17xx	ASD	7.07	14.14	FAR	YES
t10wlq	TD	5.7	12.85	FAR	YES
17xx	ASD	6.88	15.94	FAR	YES
11pp	ASD	5.32	12.82	FAR	YES
t9wyt	TD	7.33	16.34	FAR	YES
t13xhy	TD	7.52	14.05	FAR	YES
1qhy	ASD	3.28	8.36	NR	YES
t12wyg	TD	3.39	7.6	NR	YES
t8lth	TD	5.66	12.71	FAR	YES
17xx	ASD	3.42	6.93	NR	YES
6zxy	TD	7.47	13.12	FAR	YES
17xx	ASD	2.6	5.98	NR	YES
6zxy	TD	2.91	6.78	NR	YES
17xx	ASD	3.73	6.64	NR	YES
1qhy	ASD	3.62	8.44	NR	YES
t7lzy	TD	2.85	8.12	NR	YES
t10wlq	TD	5.22	12.75	FAR	YES
t19zml	TD	6.55	15.66	FAR	YES
t7lzy	TD	7.01	14.95	FAR	YES
17xx	ASD	2.33	6.62	NR	YES
t13xhy	TD	2.63	6.69	NR	YES
1tlhj	TD	3.8	7.23	NR	YES
16lfx	ASD	2.45	6.04	NR	YES
t7lzy	TD	7.2	17.01	FAR	YES
2tzxm	TD	6.6	14.61	FAR	YES
t7lzy	TD	2.77	6.04	NR	YES
6zxy	TD	2.76	6.82	NR	YES
t9wyt	TD	5.7	13.04	FAR	YES
a22cjr	ASD	7.75	15.08	FAR	YES
5jhy	ASD	3.36	6.37	NR	YES
5jhy	ASD	9.38	16.06	FAR	YES
6zxy	TD	7.15	13.2	FAR	YES
2tzxm	TD	7.29	16.55	FAR	YES
a21hcy	ASD	7.18	15.99	FAR	YES
5jhy	ASD	7.87	2.37	FAR	YES
t15xrc	TD	9.87	12.2	FAR	YES
16lfx	ASD	6.04	14.14	FAR	YES
6zxy	TD	7.3	15.5	FAR	YES
t19zml	TD	3.77	10.59	NR	YES
3ydc	ASD	7.23	14.85	FAR	YES
6zxy	TD	3.36	7.36	NR	YES
t12wyg	TD	6.51	14.05	FAR	YES
2tzxm	TD	7.09	15.36	FAR	YES
11pp	ASD	4.28	7.35	NR	YES
1qhy	ASD	7.32	14.28	FAR	YES
a21hcy	ASD	3.79	9.15	NR	YES
t14zrc	TD	8.48	6.34	FAR	YES
2tzxm	TD	2.82	6.19	NR	YES
5jhy	ASD	7.65	18.71	FAR	YES
5jhy	ASD	7.09	22.21	FAR	YES
a21hcy	ASD	6.93	14.01	FAR	YES
15yy	ASD	6.53	12.84	FAR	YES
a21hcy	ASD	7.08	16.34	FAR	YES
14my	ASD	3.6	7.37	NR	YES
6zxy	TD	2.97	6.4	NR	YES
t12wyg	TD	7.67	17.36	FAR	YES
1qhy	ASD	7.14	15.55	FAR	YES
4tjsc	TD	5.92	13.3	FAR	YES
t19zml	TD	6.45	14.04	FAR	YES
t10wlq	TD	2.36	6.02	NR	YES
6zxy	TD	7.58	13.97	FAR	YES
t7lzy	TD	3.66	7.47	NR	YES
t19zml	TD	6.72	14.28	FAR	YES
t19zml	TD	7.28	16.46	FAR	YES
14my	ASD	7.71	15.39	FAR	YES
t16arl	TD	3.87	7.18	NR	YES
a21hcy	ASD	3.51	7.86	NR	YES
a21hcy	ASD	4.2	3.44	NR	YES
17xx	ASD	7.61	15.06	FAR	YES
a21hcy	ASD	7.2	16.88	FAR	YES
a22cjr	ASD	6.36	13.91	FAR	YES
t16arl	TD	7.41	13.23	FAR	YES
4tjsc	TD	3.42	7.04	NR	YES
t7lzy	TD	7.57	17.05	FAR	YES
a21hcy	ASD	3.53	7.41	NR	YES
2zhc	ASD	5.77	13.18	FAR	YES
t13xhy	TD	6.22	13.55	FAR	YES
14my	ASD	8.1	14.84	FAR	YES
t12wyg	TD	7.16	14.95	FAR	YES
6zxy	TD	7.66	13.21	FAR	YES
a20xmy	ASD	3.74	7.77	NR	YES
t14zrc	TD	7.47	15.84	FAR	YES
4tjsc	TD	7.24	13.93	FAR	YES
a21hcy	ASD	3.46	8.15	NR	YES
5tdxc	TD	6.39	14.65	FAR	YES
t18lxz	TD	6.91	12.42	FAR	YES
t18lxz	TD	10.76	18.87	FAR	YES
6zxy	TD	2.92	6.97	NR	YES
a22cjr	ASD	2.86	6.28	NR	YES
t9wyt	TD	6.88	15.22	FAR	YES
t12wyg	TD	7.42	16.64	FAR	YES
2zhc	ASD	6.73	12.36	FAR	YES
t7lzy	TD	5.4	13.24	FAR	YES
t15xrc	TD	5.38	12.85	FAR	YES
6zxy	TD	6.45	13.25	FAR	YES
a21hcy	ASD	3.46	7.72	NR	YES
a20xmy	ASD	3.24	8.33	NR	YES
6zxy	TD	6.69	12.09	FAR	YES
a22cjr	ASD	3.27	7.39	NR	YES
6zxy	TD	7.76	15.68	FAR	YES
6zxy	TD	2.88	6.15	NR	YES
t12wyg	TD	7.89	15.87	FAR	YES
t19zml	TD	3.82	7.21	NR	YES
t19zml	TD	7.18	14.65	FAR	YES
t13xhy	TD	3.99	8.33	NR	YES
1qhy	ASD	3.68	8.07	NR	YES
t19zml	TD	3.27	6.95	NR	YES
t12wyg	TD	3.17	6.58	NR	YES
t12wyg	TD	2.69	11.31	FAR	YES
13cl	ASD	7.52	14.2	FAR	YES
14my	ASD	3.07	6.94	NR	YES
5jhy	ASD	3.88	6.71	NR	YES
1qhy	ASD	8.15	16.95	FAR	YES
5jhy	ASD	7.48	16.2	FAR	YES
16lfx	ASD	3.06	6.69	NR	YES
t8lth	TD	7.22	15.61	FAR	YES
17xx	ASD	5.69	12.61	FAR	YES
a22cjr	ASD	3.44	7.93	NR	YES
4tjsc	TD	4.18	7.09	NR	YES
t20llc	TD	6.78	14.56	FAR	YES
4zhj	ASD	7.19	16.03	FAR	YES
11pp	ASD	3.97	8.15	NR	YES
t15xrc	TD	7.61	16.87	FAR	YES
t12wyg	TD	4.07	8.55	NR	YES
t20llc	TD	6.23	14.5	FAR	YES
t19zml	TD	6.88	13.04	FAR	YES
t19zml	TD	5.11	12.72	FAR	YES
13cl	ASD	3.75	7.67	NR	YES
16lfx	ASD	6.56	14.32	FAR	YES
4tjsc	TD	4.52	12.15	FAR	YES
5jhy	ASD	8.08	16.06	FAR	YES
t15xrc	TD	3.68	7.59	NR	YES
a20xmy	ASD	2.7	6.58	NR	YES
16lfx	ASD	3.15	7.29	NR	YES
t8lth	TD	6.93	13.08	FAR	YES
11pp	ASD	7.27	15.8	FAR	YES
2zhc	ASD	2.93	5.26	NR	YES
17xx	ASD	7.02	13.74	FAR	YES
t6lcn	TD	6.9	14.22	FAR	YES
t8lth	TD	3.13	7.21	NR	YES
a21hcy	ASD	3.3	9.62	NR	YES
t19zml	TD	3.36	7.28	NR	YES
t19zml	TD	3.16	6.02	NR	YES
4zhj	ASD	6.76	13.61	FAR	YES
t12wyg	TD	3.29	7.93	NR	YES
t10wlq	TD	5.84	13.3	FAR	YES
1qhy	ASD	3.37	8.08	NR	YES
a21hcy	ASD	2.92	6.5	NR	YES
t16arl	TD	3.53	7.62	NR	YES
4tjsc	TD	4.02	6.49	NR	YES
4tjsc	TD	6.66	12.55	FAR	YES
t15xrc	TD	4.41	8.42	NR	YES
t6lcn	TD	7.04	15.68	FAR	YES
t7lzy	TD	7	17.19	FAR	YES
a20xmy	ASD	6.42	13.89	FAR	YES
16lfx	ASD	2.61	6.33	NR	YES
t6lcn	TD	6.97	14.4	FAR	YES
1qhy	ASD	3.79	7.82	NR	YES
t18lxz	TD	4.62	8.36	NR	YES
t6lcn	TD	3.29	7.7	NR	YES
a22cjr	ASD	2.96	6.28	NR	YES
t18lxz	TD	7	12.92	FAR	YES
a20xmy	ASD	3.4	7.59	NR	YES
5tdxc	TD	3.42	12.55	FAR	YES
t8lth	TD	6.72	14.5	FAR	YES
a22cjr	ASD	5.89	13.97	FAR	YES
6zxy	TD	5.39	12.22	FAR	YES
17xx	ASD	2.79	5.98	NR	YES
16lfx	ASD	2.58	3.61	NR	YES
2tzxm	TD	2.32	6.82	NR	YES
t11lyy	TD	9	8.82	NR	YES
t20llc	TD	3.54	7.79	NR	YES
2zhc	ASD	2.86	4.41	NR	YES
a22cjr	ASD	2.92	6.61	NR	YES
2tzxm	TD	5	2.3	FAR	NO
t20llc	TD	5.6	2.72	FAR	NO
11pp	ASD	4.47	19.58	NR	NO
14my	ASD	6.24	31.36	FAR	NO
a20xmy	ASD	4.01	15.34	NR	NO
13cl	ASD	4.71	3.55	FAR	NO
a21hcy	ASD	6.46	2.54	FAR	NO
13cl	ASD	3.46	7.63	NR	NO
5tdxc	TD	7.72	8.43	FAR	NO
