# Supplementary material for: The Influence of Irrelevant Visual Distractors on Eye Movement Control in Chinese Children with Autism Spectrum Disorder: Evidence from the Remote Distractor Paradigm
Source: J Autism Dev Disord. 2019 Oct 31;50(2):500–12. doi: 10.1007/s10803-019-04271-y (PMC6994527; doi:10.1007/s10803-019-04271-y)
Supplement: Supplementary file 2 — Supplementary material 2 (XLSX 189 kb) [file 10803_2019_4271_MOESM2_ESM.xlsx]

## Sheet: distra_task
RECORDING_SESSION_LABEL	CURRENT_SAC_ADJUSTED	CURRENT_SAC_AMPLITUDE	CURRENT_SAC_ANGLE	CURRENT_SAC_AVG_VELOCITY	CURRENT_SAC_CONTAINS_BLINK	CURRENT_SAC_DIRECTION	CURRENT_SAC_DURATION	CURRENT_SAC_END_INTEREST_AREAS	CURRENT_SAC_END_INTEREST_AREA_DATA	CURRENT_SAC_END_INTEREST_AREA_ID	CURRENT_SAC_END_INTEREST_AREA_INDEX	CURRENT_SAC_END_INTEREST_AREA_LABEL	CURRENT_SAC_END_INTEREST_AREA_X_OFFSET	CURRENT_SAC_END_INTEREST_AREA_Y_OFFSET	CURRENT_SAC_END_TIME	CURRENT_SAC_END_X	CURRENT_SAC_END_X_RESOLUTION	CURRENT_SAC_END_Y	CURRENT_SAC_END_Y_RESOLUTION	CURRENT_SAC_INDEX	CURRENT_SAC_INPUT_EVENTS	CURRENT_SAC_IS_RT_END	CURRENT_SAC_LABEL	CURRENT_SAC_MSG_COUNT	CURRENT_SAC_MSG_TEXT_1	CURRENT_SAC_MSG_TIME_1	CURRENT_SAC_NEAREST_END_INTEREST_AREA	CURRENT_SAC_NEAREST_END_INTEREST_AREA_LABEL	CURRENT_SAC_NEAREST_START_INTEREST_AREA	CURRENT_SAC_NEAREST_START_INTEREST_AREA_LABEL	CURRENT_SAC_PEAK_VELOCITY	CURRENT_SAC_PEAK_VELOCITY_TIME	CURRENT_SAC_START_INTEREST_AREAS	CURRENT_SAC_START_INTEREST_AREA_DATA	CURRENT_SAC_START_INTEREST_AREA_ID	CURRENT_SAC_START_INTEREST_AREA_INDEX	CURRENT_SAC_START_INTEREST_AREA_LABEL	CURRENT_SAC_START_INTEREST_AREA_X_OFFSET	CURRENT_SAC_START_INTEREST_AREA_Y_OFFSET	CURRENT_SAC_START_TIME	CURRENT_SAC_START_X	CURRENT_SAC_START_X_RESOLUTION	CURRENT_SAC_START_Y	CURRENT_SAC_START_Y_RESOLUTION	DATA_FILE	EYE_USED	IP_END_EVENT_MATCHED	IP_END_TIME	IP_LABEL
a2yzy	FALSE	3.75	180	104.07	FALSE	LEFT	36	[ ]	.	.	.	.	.	.	140	460.3	30.1	384	28.1	1	[]	FALSE	Saccade: 106 ms	0	.	.	.	.	.	.	219.86	11975974	[ ]	.	.	.	.	.	.	106	572.7	29.9	384	28	a2yzy.edf	RIGHT	TRUE	11977160	target
a2yzy	FALSE	1.52	0	54.43	FALSE	RIGHT	28	[ ]	.	.	.	.	.	.	308	501.8	30	384	28.1	2	[]	FALSE	Saccade: 282 ms	0	.	.	.	.	.	.	103.03	11976146	[ ]	.	.	.	.	.	.	282	456	30.1	384	28.1	a2yzy.edf	RIGHT	TRUE	11977160	target
a2yzy	FALSE	6.66	0	166.53	FALSE	RIGHT	40	[ ]	.	.	.	.	.	.	556	696.1	29.9	384	28	3	[]	FALSE	Saccade: 518 ms	0	.	.	.	.	.	.	315.93	11976388	[ ]	.	.	.	.	.	.	518	496.6	30	384	28	a2yzy.edf	RIGHT	TRUE	11977160	target
a2yzy	FALSE	1.29	0	49.44	FALSE	RIGHT	26	[ ]	.	.	.	.	.	.	756	738	30	384	28	4	[]	FALSE	Saccade: 732 ms	0	.	.	.	.	.	.	96.68	11976594	[ ]	.	.	.	.	.	.	732	699.5	29.9	384	28	a2yzy.edf	RIGHT	TRUE	11977160	target
a2yzy	FALSE	7.71	180	154.2	FALSE	LEFT	50	[ ]	.	.	.	.	.	.	1066	502.3	30	384	28.1	5	[]	FALSE	Saccade: 1018 ms	0	.	.	.	.	.	.	305.06	11976892	[ ]	.	.	.	.	.	.	1018	733.6	30	384	28	a2yzy.edf	RIGHT	TRUE	11977160	target
a2yzy	FALSE	0.66	180	36.92	FALSE	LEFT	18	[ ]	.	.	.	.	.	.	302	503.9	30.9	384	28.8	1	[]	FALSE	Saccade: 286 ms	0	.	.	.	.	.	.	46.68	12202838	[ ]	.	.	.	.	.	.	286	524.4	30.8	384	28.8	a2yzy.edf	RIGHT	TRUE	12202850	target
a2yzy	FALSE	7.22	180	112.88	FALSE	LEFT	64	[ ]	.	.	.	.	.	.	176	549.5	30.9	384	28.9	1	[]	FALSE	Saccade: 114 ms	0	.	.	.	.	.	.	175.19	12229172	[ ]	.	.	.	.	.	.	114	773.1	31	384	29	a2yzy.edf	RIGHT	TRUE	12229460	target
a3pyt	FALSE	0.36	180	44.9	FALSE	.	8	[ ]	.	.	.	.	.	.	298	527.4	30.9	384	29.1	1	[]	FALSE	Saccade: 292 ms	0	.	.	.	.	.	.	40.13	14931966	[ ]	.	.	.	.	.	.	292	538.5	30.9	384	29.1	a3pyt.edf	RIGHT	TRUE	14932185	target
a3pyt	FALSE	0.9	0	10.46	TRUE	RIGHT	86	[ ]	.	.	.	.	.	.	120	535.9	31	384	29.1	1	[]	FALSE	Saccade: 36 ms	0	.	.	.	.	.	.	83.82	15025236	[ ]	.	.	.	.	.	.	36	508.1	30.9	384	29.1	a3pyt.edf	RIGHT	TRUE	15025583	target
a3pyt	FALSE	6.04	180	150.88	FALSE	LEFT	40	[ ]	.	.	.	.	.	.	204	536.3	30.9	384	29.1	1	[]	FALSE	Saccade: 166 ms	0	.	.	.	.	.	.	238.26	15039282	[ ]	.	.	.	.	.	.	166	724.3	31.4	384	29.3	a3pyt.edf	RIGHT	TRUE	15039573	target
a3pyt	FALSE	7.95	0	180.58	FALSE	RIGHT	44	[ ]	.	.	.	.	.	.	794	782.8	31.7	384	29.4	1	[]	FALSE	Saccade: 752 ms	1	ANIMATION_FIXATED	763	.	.	.	.	321.21	15054458	[ ]	.	.	.	.	.	.	752	534.1	30.9	384	29.1	a3pyt.edf	RIGHT	TRUE	15054453	target
a3pyt	FALSE	0.44	180	44.01	FALSE	.	10	[ ]	.	.	.	.	.	.	346	516.6	30.9	384	29.1	1	[]	FALSE	Saccade: 338 ms	0	.	.	.	.	.	.	48.8	15078622	[ ]	.	.	.	.	.	.	338	530.2	30.9	384	29.1	a3pyt.edf	RIGHT	TRUE	15078709	target
a3pyt	FALSE	2.44	0	16.92	TRUE	RIGHT	144	[ ]	.	.	.	.	.	.	204	613.2	31	384	29.1	1	[]	FALSE	Saccade: 62 ms	0	.	.	.	.	.	.	178.5	15422050	[ ]	.	.	.	.	.	.	62	537.8	30.9	384	29.1	a3pyt.edf	RIGHT	TRUE	15422475	target
a3pyt	FALSE	1.36	0	10.8	TRUE	RIGHT	126	[ ]	.	.	.	.	.	.	176	579.1	31	384	29.1	1	[]	FALSE	Saccade: 52 ms	0	.	.	.	.	.	.	154.18	15463712	[ ]	.	.	.	.	.	.	52	537	30.9	384	29.1	a3pyt.edf	RIGHT	TRUE	15464103	target
a4zjy	FALSE	3.41	180	94.79	FALSE	LEFT	36	[ ]	.	.	.	.	.	.	314	414.1	30.5	384	28.4	1	[]	FALSE	Saccade: 280 ms	0	.	.	.	.	.	.	168.9	16317056	[ ]	.	.	.	.	.	.	280	517.5	30.1	384	28.2	a4zjy.edf	RIGHT	TRUE	16318049	target
a4zjy	FALSE	4.01	0	100.17	FALSE	RIGHT	40	[ ]	.	.	.	.	.	.	662	534	30.1	384	28.2	2	[]	FALSE	Saccade: 624 ms	0	.	.	.	.	.	.	180.24	16317400	[ ]	.	.	.	.	.	.	624	412.8	30.4	384	28.3	a4zjy.edf	RIGHT	TRUE	16318049	target
a4zjy	FALSE	3.3	180	103	FALSE	LEFT	32	[ ]	.	.	.	.	.	.	878	424.8	30.4	384	28.3	3	[]	FALSE	Saccade: 848 ms	0	.	.	.	.	.	.	154.52	16317624	[ ]	.	.	.	.	.	.	848	524.5	30.1	384	28.2	a4zjy.edf	RIGHT	TRUE	16318049	target
a4zjy	FALSE	3.43	0	107.13	FALSE	RIGHT	32	[ ]	.	.	.	.	.	.	1042	518.9	30.1	384	28.1	4	[]	FALSE	Saccade: 1012 ms	0	.	.	.	.	.	.	167.97	16317786	[ ]	.	.	.	.	.	.	1012	415.2	30.4	384	28.3	a4zjy.edf	RIGHT	TRUE	16318049	target
a4zjy	FALSE	3.06	0	29.43	FALSE	RIGHT	104	[ ]	.	.	.	.	.	.	390	614.3	29.3	384	27.4	1	[]	FALSE	Saccade: 288 ms	1	ANIMATION_FIXATED	306	.	.	.	.	957.49	16350726	[ ]	.	.	.	.	.	.	288	524.3	29.5	384	27.5	a4zjy.edf	RIGHT	TRUE	16350694	target
a4zjy	FALSE	7.43	0	137.67	FALSE	RIGHT	54	[ ]	.	.	.	.	.	.	326	760	30.4	384	28.4	1	[]	FALSE	Saccade: 274 ms	0	.	.	.	.	.	.	267.28	16409972	[ ]	.	.	.	.	.	.	274	534	30.4	384	28.4	a4zjy.edf	RIGHT	TRUE	16411507	target
a4zjy	FALSE	7.16	180	143.29	FALSE	LEFT	50	[ ]	.	.	.	.	.	.	552	538.3	30.4	384	28.4	2	[]	FALSE	Saccade: 504 ms	0	.	.	.	.	.	.	250.17	16410202	[ ]	.	.	.	.	.	.	504	756.1	30.4	384	28.4	a4zjy.edf	RIGHT	TRUE	16411507	target
a4zjy	FALSE	7.21	0	133.53	FALSE	RIGHT	54	[ ]	.	.	.	.	.	.	804	748.2	30.4	384	28.4	3	[]	FALSE	Saccade: 752 ms	0	.	.	.	.	.	.	240.58	16410450	[ ]	.	.	.	.	.	.	752	529	30.4	384	28.4	a4zjy.edf	RIGHT	TRUE	16411507	target
a4zjy	FALSE	8.36	180	144.1	FALSE	LEFT	58	[ ]	.	.	.	.	.	.	1360	482.5	30.5	384	28.5	4	[]	FALSE	Saccade: 1304 ms	0	.	.	.	.	.	.	231.15	16411002	[ ]	.	.	.	.	.	.	1304	737	30.4	384	28.4	a4zjy.edf	RIGHT	TRUE	16411507	target
a4zjy	FALSE	1.58	0	56.53	FALSE	RIGHT	28	[ ]	.	.	.	.	.	.	1594	530.7	30.4	384	28.4	5	[]	FALSE	Saccade: 1568 ms	0	.	.	.	.	.	.	104.4	16411256	[ ]	.	.	.	.	.	.	1568	482.5	30.5	384	28.5	a4zjy.edf	RIGHT	TRUE	16411507	target
a4zjy	FALSE	7.85	0	150.99	FALSE	RIGHT	52	[ ]	.	.	.	.	.	.	346	767.4	30.3	384	28.3	1	[]	FALSE	Saccade: 296 ms	1	ANIMATION_FIXATED	303	.	.	.	.	264.77	16417880	[ ]	.	.	.	.	.	.	296	529.5	30.3	384	28.3	a4zjy.edf	RIGHT	TRUE	16417867	target
a4zjy	FALSE	1.92	180	8.58	TRUE	LEFT	224	[ ]	.	.	.	.	.	.	452	445.9	30.6	384	28.6	1	[]	FALSE	Saccade: 230 ms	0	.	.	.	.	.	.	494.19	16425666	[ ]	.	.	.	.	.	.	230	504.5	30.4	384	28.5	a4zjy.edf	RIGHT	TRUE	16426067	target
a4zjy	FALSE	1.42	0	54.64	FALSE	RIGHT	26	[ ]	.	.	.	.	.	.	552	510.5	30.5	384	28.5	2	[]	FALSE	Saccade: 528 ms	0	.	.	.	.	.	.	90.1	16425808	[ ]	.	.	.	.	.	.	528	467.1	30.6	384	28.5	a4zjy.edf	RIGHT	TRUE	16426067	target
a4zjy	FALSE	0.75	0	37.44	FALSE	RIGHT	20	[ ]	.	.	.	.	.	.	810	530.5	30.4	384	28.5	3	[]	FALSE	Saccade: 792 ms	1	ANIMATION_FIXATED	797	.	.	.	.	51.33	16426070	[ ]	.	.	.	.	.	.	792	507.7	30.5	384	28.5	a4zjy.edf	RIGHT	TRUE	16426067	target
a4zjy	FALSE	2.97	180	87.27	FALSE	LEFT	34	[ ]	.	.	.	.	.	.	268	421.1	30.5	384	28.5	1	[]	FALSE	Saccade: 236 ms	0	.	.	.	.	.	.	146.76	16475126	[ ]	.	.	.	.	.	.	236	511.3	30.3	384	28.3	a4zjy.edf	RIGHT	TRUE	16475537	target
a4zjy	FALSE	3.79	0	99.73	FALSE	RIGHT	38	[ ]	.	.	.	.	.	.	424	534.7	30.3	384	28.4	2	[]	FALSE	Saccade: 388 ms	0	.	.	.	.	.	.	182	16475278	[ ]	.	.	.	.	.	.	388	419.3	30.6	384	28.6	a4zjy.edf	RIGHT	TRUE	16475537	target
a4zjy	FALSE	0.97	180	43.95	FALSE	LEFT	22	[ ]	.	.	.	.	.	.	220	518.1	30.3	384	28.4	1	[]	FALSE	Saccade: 200 ms	0	.	.	.	.	.	.	53.82	16496392	[ ]	.	.	.	.	.	.	200	547.4	30.3	384	28.3	a4zjy.edf	RIGHT	TRUE	16496647	target
a5csj	FALSE	7.67	180	153.47	FALSE	LEFT	50	[ ]	.	.	.	.	.	.	334	264.6	32.9	384	29.9	1	[]	FALSE	Saccade: 286 ms	1	ANIMATION_FIXATED	300	.	.	.	.	312.61	1919370	[ ]	.	.	.	.	.	.	286	511.3	31.4	384	29.2	a5csj.edf	RIGHT	TRUE	1919364	target
a5csj	FALSE	3.08	0	96.26	FALSE	RIGHT	32	[ ]	.	.	.	.	.	.	334	609	31.6	384	29.6	1	[]	FALSE	Saccade: 304 ms	1	ANIMATION_FIXATED	304	.	.	.	.	178.67	2294252	[ ]	.	.	.	.	.	.	304	511.2	31.9	384	29.7	a5csj.edf	RIGHT	TRUE	2294238	target
a5csj	FALSE	4.19	0	110.29	FALSE	RIGHT	38	[ ]	.	.	.	.	.	.	88	667.3	30.2	384	28.3	1	[]	FALSE	Saccade: 52 ms	1	target	52	.	.	.	.	141.62	2359342	[ ]	.	.	.	.	.	.	52	540.1	30.5	384	28.4	a5csj.edf	RIGHT	TRUE	2360650	target
a5csj	FALSE	5.08	180	35.79	FALSE	LEFT	142	[ ]	.	.	.	.	.	.	1006	494.8	30.7	384	28.6	2	[]	FALSE	Saccade: 866 ms	0	.	.	.	.	.	.	643.03	2360260	[ ]	.	.	.	.	.	.	866	649.8	30.3	384	28.4	a5csj.edf	RIGHT	TRUE	2360650	target
a5csj	FALSE	1.37	0	49.09	FALSE	RIGHT	28	[ ]	.	.	.	.	.	.	1138	524.5	30.6	384	28.5	3	[]	FALSE	Saccade: 1112 ms	0	.	.	.	.	.	.	102.48	2360396	[ ]	.	.	.	.	.	.	1112	482.3	30.8	384	28.6	a5csj.edf	RIGHT	TRUE	2360650	target
a5csj	FALSE	6.42	0	152.85	FALSE	RIGHT	42	[ ]	.	.	.	.	.	.	340	720.5	30.1	384	28.3	1	[]	FALSE	Saccade: 300 ms	1	ANIMATION_FIXATED	300	.	.	.	.	300.85	2425300	[ ]	.	.	.	.	.	.	300	526.3	30.4	384	28.4	a5csj.edf	RIGHT	TRUE	2425284	target
a6cby	FALSE	3.39	0	33.88	TRUE	RIGHT	100	[ ]	.	.	.	.	.	.	118	594.8	31.3	384	29.3	1	[]	FALSE	Saccade: 20 ms	1	target	47	.	.	.	.	1012.41	3300474	[ ]	.	.	.	.	.	.	20	487.9	31.8	384	29.6	a6cby.edf	RIGHT	TRUE	3301896	target
a6cby	FALSE	0.88	0	44.05	FALSE	RIGHT	20	[ ]	.	.	.	.	.	.	324	626.9	31.1	384	29.2	2	[]	FALSE	Saccade: 306 ms	0	.	.	.	.	.	.	58.24	3300738	[ ]	.	.	.	.	.	.	306	599.5	31.1	384	29.2	a6cby.edf	RIGHT	TRUE	3301896	target
a6cby	FALSE	3.41	180	106.46	FALSE	LEFT	32	[ ]	.	.	.	.	.	.	1222	522.3	31.5	384	29.4	3	[]	FALSE	Saccade: 1192 ms	0	.	.	.	.	.	.	164.79	3301630	[ ]	.	.	.	.	.	.	1192	629.1	31.2	384	29.2	a6cby.edf	RIGHT	TRUE	3301896	target
a6cby	FALSE	1.7	180	19.36	TRUE	LEFT	88	[ ]	.	.	.	.	.	.	194	466	32.5	384	30.2	1	[]	FALSE	Saccade: 108 ms	0	.	.	.	.	.	.	841.71	3350342	[ ]	.	.	.	.	.	.	108	521.1	32.2	384	30.1	a6cby.edf	RIGHT	TRUE	3350668	target
a6cby	FALSE	0.74	0	40.96	FALSE	RIGHT	18	[ ]	.	.	.	.	.	.	362	511.7	32.5	384	30.3	2	[]	FALSE	Saccade: 346 ms	0	.	.	.	.	.	.	54.65	3350552	[ ]	.	.	.	.	.	.	346	487.7	32.6	384	30.4	a6cby.edf	RIGHT	TRUE	3350668	target
a6cby	FALSE	7.32	180	140.68	FALSE	LEFT	52	[ ]	.	.	.	.	.	.	340	278.6	32.4	384	29.6	1	[]	FALSE	Saccade: 290 ms	1	ANIMATION_FIXATED	292	.	.	.	.	256.8	3360128	[ ]	.	.	.	.	.	.	290	510.5	31	384	28.9	a6cby.edf	RIGHT	TRUE	3360112	target
a6cby	FALSE	0.11	0	1.08	TRUE	.	106	[ ]	.	.	.	.	.	.	408	496.9	32.3	384	30.1	1	[]	FALSE	Saccade: 304 ms	1	ANIMATION_FIXATED	309	.	.	.	.	465.07	3549964	[ ]	.	.	.	.	.	.	304	493.2	32.3	384	30.1	a6cby.edf	RIGHT	TRUE	3549883	target
a6cby	FALSE	0.76	0	10.81	FALSE	RIGHT	70	[ ]	.	.	.	.	.	.	204	536.6	31.8	384	29.7	1	[]	FALSE	Saccade: 136 ms	0	.	.	.	.	.	.	426.01	3753640	[ ]	.	.	.	.	.	.	136	512.5	31.9	384	29.8	a6cby.edf	RIGHT	TRUE	3754123	target
a6cby	FALSE	0.24	180	1.8	TRUE	.	134	[ ]	.	.	.	.	.	.	430	499.8	31.9	384	29.8	2	[]	FALSE	Saccade: 298 ms	0	.	.	.	.	.	.	516.27	3753856	[ ]	.	.	.	.	.	.	298	507.5	31.9	384	29.7	a6cby.edf	RIGHT	TRUE	3754123	target
a7rr	FALSE	0.66	0	3.61	TRUE	RIGHT	182	[ ]	.	.	.	.	.	.	266	528.7	31.7	384	29.7	1	[]	FALSE	Saccade: 86 ms	0	.	.	.	.	.	.	307.68	5215148	[ ]	.	.	.	.	.	.	86	507.9	31.6	384	29.6	a7rr.edf	RIGHT	TRUE	5215416	target
a7rr	FALSE	0.53	0	33.22	FALSE	RIGHT	16	[ ]	.	.	.	.	.	.	410	510.2	31.8	384	29.7	2	[]	FALSE	Saccade: 396 ms	0	.	.	.	.	.	.	43.88	5215300	[ ]	.	.	.	.	.	.	396	493.3	31.8	384	29.7	a7rr.edf	RIGHT	TRUE	5215416	target
a7rr	FALSE	3.07	0	90.41	FALSE	RIGHT	34	[ ]	.	.	.	.	.	.	288	598.2	31.6	384	29.6	1	[]	FALSE	Saccade: 256 ms	0	.	.	.	.	.	.	157.33	5240880	[ ]	.	.	.	.	.	.	256	500.6	31.9	384	29.8	a7rr.edf	RIGHT	TRUE	5241724	target
a7rr	FALSE	0.54	0	33.87	FALSE	RIGHT	16	[ ]	.	.	.	.	.	.	502	624.2	31.5	384	29.6	2	[]	FALSE	Saccade: 488 ms	0	.	.	.	.	.	.	42.07	5241102	[ ]	.	.	.	.	.	.	488	607.1	31.6	384	29.6	a7rr.edf	RIGHT	TRUE	5241724	target
a7rr	FALSE	3.52	180	110.08	FALSE	LEFT	32	[ ]	.	.	.	.	.	.	668	500.1	32.2	384	30	3	[]	FALSE	Saccade: 638 ms	0	.	.	.	.	.	.	187.13	5241262	[ ]	.	.	.	.	.	.	638	613	31.9	384	29.9	a7rr.edf	RIGHT	TRUE	5241724	target
a7rr	FALSE	0.56	0	35.3	FALSE	RIGHT	16	[ ]	.	.	.	.	.	.	870	501.3	32	384	29.9	4	[]	FALSE	Saccade: 856 ms	0	.	.	.	.	.	.	42.84	5241472	[ ]	.	.	.	.	.	.	856	483.2	32.1	384	29.9	a7rr.edf	RIGHT	TRUE	5241724	target
a7rr	FALSE	5.44	180	123.57	FALSE	LEFT	44	[ ]	.	.	.	.	.	.	234	336.1	32.6	384	30	1	[]	FALSE	Saccade: 192 ms	0	.	.	.	.	.	.	237.27	5263880	[ ]	.	.	.	.	.	.	192	510.9	31.7	384	29.6	a7rr.edf	RIGHT	TRUE	5264756	target
a7rr	FALSE	2.19	180	73.05	FALSE	LEFT	30	[ ]	.	.	.	.	.	.	424	254.2	33.2	384	30.3	2	[]	FALSE	Saccade: 396 ms	0	.	.	.	.	.	.	130.43	5264078	[ ]	.	.	.	.	.	.	396	326.3	32.6	384	30	a7rr.edf	RIGHT	TRUE	5264756	target
a7rr	FALSE	6.84	0	131.55	FALSE	RIGHT	52	[ ]	.	.	.	.	.	.	668	476.3	31.9	384	29.8	3	[]	FALSE	Saccade: 618 ms	0	.	.	.	.	.	.	255.05	5264310	[ ]	.	.	.	.	.	.	618	253.3	33.3	384	30.4	a7rr.edf	RIGHT	TRUE	5264756	target
a7rr	FALSE	3.46	180	96.21	FALSE	LEFT	36	[ ]	.	.	.	.	.	.	308	399.5	32.5	384	30.1	1	[]	FALSE	Saccade: 274 ms	0	.	.	.	.	.	.	193.71	5272750	[ ]	.	.	.	.	.	.	274	511.2	32	384	29.9	a7rr.edf	RIGHT	TRUE	5273358	target
a7rr	FALSE	3.21	0	100.19	FALSE	RIGHT	32	[ ]	.	.	.	.	.	.	646	496.2	32	384	29.9	2	[]	FALSE	Saccade: 616 ms	0	.	.	.	.	.	.	158.68	5273092	[ ]	.	.	.	.	.	.	616	392.8	32.5	384	30.1	a7rr.edf	RIGHT	TRUE	5273358	target
a7rr	FALSE	7.24	180	150.79	FALSE	LEFT	48	[ ]	.	.	.	.	.	.	350	275.6	33.1	384	30.3	1	[]	FALSE	Saccade: 304 ms	1	ANIMATION_FIXATED	306	.	.	.	.	278.65	5280348	[ ]	.	.	.	.	.	.	304	511.2	32	384	29.9	a7rr.edf	RIGHT	TRUE	5280332	target
a7rr	FALSE	3.19	180	93.77	FALSE	LEFT	34	[ ]	.	.	.	.	.	.	302	398.3	32.1	384	29.8	1	[]	FALSE	Saccade: 270 ms	0	.	.	.	.	.	.	176.53	5285306	[ ]	.	.	.	.	.	.	270	500	31.7	384	29.6	a7rr.edf	RIGHT	TRUE	5286280	target
a7rr	FALSE	3.48	0	96.63	FALSE	RIGHT	36	[ ]	.	.	.	.	.	.	1014	503.4	31.6	384	29.6	2	[]	FALSE	Saccade: 980 ms	0	.	.	.	.	.	.	178.42	5286016	[ ]	.	.	.	.	.	.	980	392.6	32.1	384	29.8	a7rr.edf	RIGHT	TRUE	5286280	target
a7rr	FALSE	6.62	180	132.32	FALSE	LEFT	50	[ ]	.	.	.	.	.	.	318	296.3	32.7	384	30	1	[]	FALSE	Saccade: 270 ms	0	.	.	.	.	.	.	260.87	5329852	[ ]	.	.	.	.	.	.	270	509	31.6	384	29.5	a7rr.edf	RIGHT	TRUE	5330818	target
a7rr	FALSE	7.66	0	147.39	FALSE	RIGHT	52	[ ]	.	.	.	.	.	.	1008	511.5	31.8	384	29.7	2	[]	FALSE	Saccade: 958 ms	0	.	.	.	.	.	.	283.54	5330544	[ ]	.	.	.	.	.	.	958	262.8	33.1	384	30.3	a7rr.edf	RIGHT	TRUE	5330818	target
a7rr	FALSE	4.46	180	106.24	FALSE	LEFT	42	[ ]	.	.	.	.	.	.	218	344.5	32.6	384	30.1	1	[]	FALSE	Saccade: 178 ms	0	.	.	.	.	.	.	232.97	5383552	[ ]	.	.	.	.	.	.	178	488.4	31.9	384	29.8	a7rr.edf	RIGHT	TRUE	5384393	target
a7rr	FALSE	2.54	180	79.43	FALSE	LEFT	32	[ ]	.	.	.	.	.	.	410	251.7	33.4	384	30.5	2	[]	FALSE	Saccade: 380 ms	0	.	.	.	.	.	.	153.79	5383748	[ ]	.	.	.	.	.	.	380	335.7	32.7	384	30.2	a7rr.edf	RIGHT	TRUE	5384393	target
a7rr	FALSE	7.67	0	153.3	FALSE	RIGHT	50	[ ]	.	.	.	.	.	.	792	509.4	31.9	384	29.8	3	[]	FALSE	Saccade: 744 ms	0	.	.	.	.	.	.	311.11	5384118	[ ]	.	.	.	.	.	.	744	259.9	33.2	384	30.4	a7rr.edf	RIGHT	TRUE	5384393	target
a7rr	FALSE	6.98	180	139.63	FALSE	LEFT	50	[ ]	.	.	.	.	.	.	328	283.3	32.9	384	30.2	1	[]	FALSE	Saccade: 280 ms	1	ANIMATION_FIXATED	294	.	.	.	.	259.63	5413398	[ ]	.	.	.	.	.	.	280	508.8	31.7	384	29.6	a7rr.edf	RIGHT	TRUE	5413394	target
a7rr	FALSE	2.4	180	79.87	FALSE	LEFT	30	[ ]	.	.	.	.	.	.	324	430.5	32	384	29.7	1	[]	FALSE	Saccade: 296 ms	1	ANIMATION_FIXATED	304	.	.	.	.	135.02	5450758	[ ]	.	.	.	.	.	.	296	506.7	31.6	384	29.5	a7rr.edf	RIGHT	TRUE	5450754	target
a8xx	FALSE	0.86	0	43.01	FALSE	RIGHT	20	[ ]	.	.	.	.	.	.	296	519.1	31.8	384	29.7	1	[]	FALSE	Saccade: 278 ms	0	.	.	.	.	.	.	61.13	20809732	[ ]	.	.	.	.	.	.	278	491.7	31.9	384	29.8	a8xx.edf	RIGHT	TRUE	20809813	target
a8xx	FALSE	7.84	180	150.74	FALSE	LEFT	52	[ ]	.	.	.	.	.	.	346	251.5	33.6	384	30.7	1	[]	FALSE	Saccade: 296 ms	1	ANIMATION_FIXATED	297	.	.	.	.	282.31	20815774	[ ]	.	.	.	.	.	.	296	508.6	32	384	29.9	a8xx.edf	RIGHT	TRUE	20815755	target
a8xx	FALSE	3.3	0	91.66	FALSE	RIGHT	36	[ ]	.	.	.	.	.	.	280	628.2	31.6	384	29.6	1	[]	FALSE	Saccade: 246 ms	0	.	.	.	.	.	.	170.36	20838330	[ ]	.	.	.	.	.	.	246	523.6	31.8	384	29.7	a8xx.edf	RIGHT	TRUE	20839075	target
a8xx	FALSE	3.19	180	93.93	FALSE	LEFT	34	[ ]	.	.	.	.	.	.	760	521.1	31.9	384	29.8	2	[]	FALSE	Saccade: 728 ms	0	.	.	.	.	.	.	169.19	20838812	[ ]	.	.	.	.	.	.	728	622.5	31.6	384	29.7	a8xx.edf	RIGHT	TRUE	20839075	target
a8xx	FALSE	2.39	180	74.67	FALSE	LEFT	32	[ ]	.	.	.	.	.	.	242	464.2	32	384	29.8	1	[]	FALSE	Saccade: 212 ms	0	.	.	.	.	.	.	123.44	20882100	[ ]	.	.	.	.	.	.	212	540.3	31.7	384	29.6	a8xx.edf	RIGHT	TRUE	20882705	target
a8xx	FALSE	1.4	180	58.27	FALSE	LEFT	24	[ ]	.	.	.	.	.	.	408	413.6	32.4	384	30	2	[]	FALSE	Saccade: 386 ms	0	.	.	.	.	.	.	84.72	20882270	[ ]	.	.	.	.	.	.	386	458.7	32.1	384	29.9	a8xx.edf	RIGHT	TRUE	20882705	target
a8xx	FALSE	3.65	0	96.12	FALSE	RIGHT	38	[ ]	.	.	.	.	.	.	590	529.5	31.7	384	29.6	3	[]	FALSE	Saccade: 554 ms	0	.	.	.	.	.	.	181	20882444	[ ]	.	.	.	.	.	.	554	412.8	32.2	384	29.9	a8xx.edf	RIGHT	TRUE	20882705	target
a8xx	FALSE	4.85	180	101.14	FALSE	LEFT	48	[ ]	.	.	.	.	.	.	336	277.2	33.2	384	30.3	1	[]	FALSE	Saccade: 290 ms	0	.	.	.	.	.	.	193.87	20979176	[ ]	.	.	.	.	.	.	290	435.7	32.1	384	29.8	a8xx.edf	RIGHT	TRUE	20980070	target
a8xx	FALSE	6.69	0	139.42	FALSE	RIGHT	48	[ ]	.	.	.	.	.	.	958	493.8	32	384	29.9	2	[]	FALSE	Saccade: 912 ms	0	.	.	.	.	.	.	257.42	20979798	[ ]	.	.	.	.	.	.	912	275.3	33.3	384	30.5	a8xx.edf	RIGHT	TRUE	20980070	target
a8xx	FALSE	0.57	0	4.75	TRUE	RIGHT	120	[ ]	.	.	.	.	.	.	190	546.2	31.5	384	29.4	1	[]	FALSE	Saccade: 72 ms	0	.	.	.	.	.	.	1370.76	21023330	[ ]	.	.	.	.	.	.	72	528.2	31.6	384	29.5	a8xx.edf	RIGHT	TRUE	21023611	target
a8xx	FALSE	2.74	0	76.11	FALSE	RIGHT	36	[ ]	.	.	.	.	.	.	474	616.5	31.2	384	29.3	2	[]	FALSE	Saccade: 440 ms	1	ANIMATION_FIXATED	445	.	.	.	.	185.67	21023620	[ ]	.	.	.	.	.	.	440	530.6	31.5	384	29.4	a8xx.edf	RIGHT	TRUE	21023611	target
a8xx	FALSE	0.91	180	45.45	FALSE	LEFT	20	[ ]	.	.	.	.	.	.	308	497.4	30.9	384	28.8	1	[]	FALSE	Saccade: 290 ms	1	ANIMATION_FIXATED	297	.	.	.	.	58.56	21067180	[ ]	.	.	.	.	.	.	290	525.4	30.7	384	28.7	a8xx.edf	RIGHT	TRUE	21067181	target
a8xx	FALSE	4.5	0	107.12	FALSE	RIGHT	42	[ ]	.	.	.	.	.	.	336	661.5	30.5	384	28.6	1	[]	FALSE	Saccade: 296 ms	1	ANIMATION_FIXATED	306	.	.	.	.	218.08	21091532	[ ]	.	.	.	.	.	.	296	523.6	30.8	384	28.8	a8xx.edf	RIGHT	TRUE	21091526	target
a8xx	FALSE	6.78	180	147.32	FALSE	LEFT	46	[ ]	.	.	.	.	.	.	218	510.8	30.1	384	28.1	1	[]	FALSE	Saccade: 174 ms	0	.	.	.	.	.	.	316.85	21168752	[ ]	.	.	.	.	.	.	174	714.1	29.9	384	28	a8xx.edf	RIGHT	TRUE	21169018	target
a9zjb	FALSE	0.68	0	37.96	FALSE	RIGHT	18	[ ]	.	.	.	.	.	.	454	507.8	32	384	29.9	1	[]	FALSE	Saccade: 438 ms	0	.	.	.	.	.	.	50.18	22036742	[ ]	.	.	.	.	.	.	438	485.9	32.1	384	30	a9zjb.edf	RIGHT	TRUE	22036929	target
a9zjb	FALSE	7.81	180	144.56	FALSE	LEFT	54	[ ]	.	.	.	.	.	.	300	251.1	33.8	384	30.8	1	[]	FALSE	Saccade: 248 ms	0	.	.	.	.	.	.	240.8	22042216	[ ]	.	.	.	.	.	.	248	508.7	32.2	384	30.1	a9zjb.edf	RIGHT	TRUE	22043085	target
a9zjb	FALSE	7.91	0	141.23	FALSE	RIGHT	56	[ ]	.	.	.	.	.	.	896	520.7	32.1	384	30	2	[]	FALSE	Saccade: 842 ms	0	.	.	.	.	.	.	232.31	22042818	[ ]	.	.	.	.	.	.	842	260.5	33.7	384	30.7	a9zjb.edf	RIGHT	TRUE	22043085	target
a9zjb	FALSE	7.8	180	144.38	FALSE	LEFT	54	[ ]	.	.	.	.	.	.	1190	254.5	33.7	384	30.8	3	[]	FALSE	Saccade: 1138 ms	1	ANIMATION_FIXATED	1139	.	.	.	.	231.79	22043108	[ ]	.	.	.	.	.	.	1138	511.4	32.2	384	30	a9zjb.edf	RIGHT	TRUE	22043085	target
a9zjb	FALSE	1.51	0	54.07	FALSE	RIGHT	28	[ ]	.	.	.	.	.	.	96	554.6	32.2	384	30.2	1	[]	FALSE	Saccade: 70 ms	0	.	.	.	.	.	.	64.21	22048668	[ ]	.	.	.	.	.	.	70	505.7	32.4	384	30.3	a9zjb.edf	RIGHT	TRUE	22049083	target
a9zjb	FALSE	1.95	180	69.78	FALSE	LEFT	28	[ ]	.	.	.	.	.	.	262	495.9	32.5	384	30.3	2	[]	FALSE	Saccade: 236 ms	0	.	.	.	.	.	.	110.79	22048828	[ ]	.	.	.	.	.	.	236	559.2	32.3	384	30.2	a9zjb.edf	RIGHT	TRUE	22049083	target
a9zjb	FALSE	2.04	0	67.9	FALSE	RIGHT	30	[ ]	.	.	.	.	.	.	84	562.2	32.4	384	30.3	1	[]	FALSE	Saccade: 56 ms	0	.	.	.	.	.	.	86.63	22055198	[ ]	.	.	.	.	.	.	56	496	32.6	384	30.4	a9zjb.edf	RIGHT	TRUE	22055626	target
a9zjb	FALSE	2.09	180	74.62	FALSE	LEFT	28	[ ]	.	.	.	.	.	.	252	505.7	32.6	384	30.4	2	[]	FALSE	Saccade: 226 ms	0	.	.	.	.	.	.	117.31	22055368	[ ]	.	.	.	.	.	.	226	573.6	32.4	384	30.3	a9zjb.edf	RIGHT	TRUE	22055626	target
a9zjb	FALSE	0.56	0	34.99	FALSE	RIGHT	16	[ ]	.	.	.	.	.	.	292	507.8	32.1	384	30	1	[]	FALSE	Saccade: 278 ms	0	.	.	.	.	.	.	43.72	22104872	[ ]	.	.	.	.	.	.	278	489.8	32.2	384	30	a9zjb.edf	RIGHT	TRUE	22104890	target
a9zjb	FALSE	1.05	0	47.64	FALSE	RIGHT	22	[ ]	.	.	.	.	.	.	156	559.2	32.2	384	30.2	1	[]	FALSE	Saccade: 136 ms	0	.	.	.	.	.	.	61.66	22124938	[ ]	.	.	.	.	.	.	136	525.4	32.3	384	30.2	a9zjb.edf	RIGHT	TRUE	22125349	target
a9zjb	FALSE	1.08	180	49.05	FALSE	LEFT	22	[ ]	.	.	.	.	.	.	314	513.8	32.3	384	30.2	2	[]	FALSE	Saccade: 294 ms	0	.	.	.	.	.	.	69.33	22125094	[ ]	.	.	.	.	.	.	294	548.6	32.2	384	30.2	a9zjb.edf	RIGHT	TRUE	22125349	target
a9zjb	FALSE	1.97	0	42.85	FALSE	RIGHT	46	[ ]	.	.	.	.	.	.	98	574.1	30.9	384	28.9	1	[]	FALSE	Saccade: 54 ms	0	.	.	.	.	.	.	67.37	22155404	[ ]	.	.	.	.	.	.	54	513	31.1	384	29	a9zjb.edf	RIGHT	TRUE	22155737	target
a9zjb	FALSE	1.06	180	53.08	FALSE	LEFT	20	[ ]	.	.	.	.	.	.	152	545.5	30.8	384	28.8	2	[]	FALSE	Saccade: 134 ms	0	.	.	.	.	.	.	69.29	22155458	[ ]	.	.	.	.	.	.	134	578.2	30.8	384	28.8	a9zjb.edf	RIGHT	TRUE	22155737	target
a9zjb	FALSE	0.73	180	40.29	FALSE	LEFT	18	[ ]	.	.	.	.	.	.	360	510.7	30.8	384	28.7	3	[]	FALSE	Saccade: 344 ms	0	.	.	.	.	.	.	51.65	22155666	[ ]	.	.	.	.	.	.	344	533	30.7	384	28.7	a9zjb.edf	RIGHT	TRUE	22155737	target
a9zjb	FALSE	1.93	0	64.41	FALSE	RIGHT	30	[ ]	.	.	.	.	.	.	116	570.8	32.4	384	30.3	1	[]	FALSE	Saccade: 88 ms	0	.	.	.	.	.	.	73.22	22211004	[ ]	.	.	.	.	.	.	88	508	32.6	384	30.4	a9zjb.edf	RIGHT	TRUE	22211432	target
a9zjb	FALSE	1.93	180	74.2	FALSE	LEFT	26	[ ]	.	.	.	.	.	.	282	509.2	32.6	384	30.4	2	[]	FALSE	Saccade: 258 ms	0	.	.	.	.	.	.	110.3	22211174	[ ]	.	.	.	.	.	.	258	571.9	32.4	384	30.3	a9zjb.edf	RIGHT	TRUE	22211432	target
a9zjb	FALSE	3.19	0	25.7	FALSE	RIGHT	124	[ ]	.	.	.	.	.	.	232	607.4	30.7	384	28.8	1	[]	FALSE	Saccade: 110 ms	0	.	.	.	.	.	.	201.63	22329162	[ ]	.	.	.	.	.	.	110	509.1	31	384	28.9	a9zjb.edf	RIGHT	TRUE	22329615	target
a9zjb	FALSE	2.32	180	77.45	FALSE	LEFT	30	[ ]	.	.	.	.	.	.	368	502.8	31	384	29	2	[]	FALSE	Saccade: 340 ms	0	.	.	.	.	.	.	126.79	22329358	[ ]	.	.	.	.	.	.	340	574.6	30.8	384	28.8	a9zjb.edf	RIGHT	TRUE	22329615	target
a1fhr	FALSE	4.18	180	116.21	FALSE	LEFT	36	[ ]	.	.	.	.	.	.	352	359.8	34.5	384	32.1	1	[]	FALSE	Saccade: 318 ms	0	.	.	.	.	.	.	191.02	10107186	[ ]	.	.	.	.	.	.	318	503.3	34.1	384	31.9	a1fhr.edf	RIGHT	TRUE	10107647	target
a1fhr	FALSE	4.86	0	121.39	FALSE	RIGHT	40	[ ]	.	.	.	.	.	.	502	518	34	384	31.9	2	[]	FALSE	Saccade: 464 ms	0	.	.	.	.	.	.	229.99	10107334	[ ]	.	.	.	.	.	.	464	351.7	34.5	384	32.1	a1fhr.edf	RIGHT	TRUE	10107647	target
a1fhr	FALSE	5.85	0	132.95	FALSE	RIGHT	44	[ ]	.	.	.	.	.	.	310	705.4	34	384	31.8	1	[]	FALSE	Saccade: 268 ms	0	.	.	.	.	.	.	259.52	10113682	[ ]	.	.	.	.	.	.	268	506.5	34	384	31.8	a1fhr.edf	RIGHT	TRUE	10114964	target
a1fhr	FALSE	1.16	180	9.54	FALSE	LEFT	122	[ ]	.	.	.	.	.	.	946	670.7	33.8	384	31.7	2	[]	FALSE	Saccade: 826 ms	0	.	.	.	.	.	.	1143.33	10114282	[ ]	.	.	.	.	.	.	826	710.1	33.9	384	31.7	a1fhr.edf	RIGHT	TRUE	10114964	target
a1fhr	FALSE	1.79	180	68.82	FALSE	LEFT	26	[ ]	.	.	.	.	.	.	1102	545.4	33.7	384	31.6	3	[]	FALSE	Saccade: 1078 ms	0	.	.	.	.	.	.	110.53	10114482	[ ]	.	.	.	.	.	.	1078	605.7	33.7	384	31.6	a1fhr.edf	RIGHT	TRUE	10114964	target
a1fhr	FALSE	2.68	0	83.79	FALSE	RIGHT	32	[ ]	.	.	.	.	.	.	372	601.7	34	384	31.9	1	[]	FALSE	Saccade: 342 ms	1	ANIMATION_FIXATED	350	.	.	.	.	156.78	10125560	[ ]	.	.	.	.	.	.	342	510.4	34.1	384	31.9	a1fhr.edf	RIGHT	TRUE	10125556	target
a1fhr	FALSE	2.51	0	78.51	FALSE	RIGHT	32	[ ]	.	.	.	.	.	.	362	599.7	34.3	384	32.1	1	[]	FALSE	Saccade: 332 ms	1	ANIMATION_FIXATED	342	.	.	.	.	149.72	10131626	[ ]	.	.	.	.	.	.	332	513.4	34.4	384	32.2	a1fhr.edf	RIGHT	TRUE	10131622	target
a1fhr	FALSE	2.44	0	76.39	FALSE	RIGHT	32	[ ]	.	.	.	.	.	.	292	594.6	34.6	384	32.4	1	[]	FALSE	Saccade: 262 ms	0	.	.	.	.	.	.	142.34	10141926	[ ]	.	.	.	.	.	.	262	509.9	34.7	384	32.5	a1fhr.edf	RIGHT	TRUE	10143696	target
a1fhr	FALSE	0.56	0	35.12	FALSE	RIGHT	16	[ ]	.	.	.	.	.	.	628	618.9	34.7	384	32.5	2	[]	FALSE	Saccade: 614 ms	0	.	.	.	.	.	.	42.23	10142268	[ ]	.	.	.	.	.	.	614	599.4	34.7	384	32.5	a1fhr.edf	RIGHT	TRUE	10143696	target
a1fhr	FALSE	0.08	180	0.09	TRUE	.	922	[ ]	.	.	.	.	.	.	1622	599.6	34.6	384	32.5	3	[]	FALSE	Saccade: 702 ms	1	REMOTE_WARNING_AUDIO_ON	1210	.	.	.	.	1723.11	10143262	[ ]	.	.	.	.	.	.	702	602.5	34.7	384	32.6	a1fhr.edf	RIGHT	TRUE	10143696	target
a1fhr	FALSE	1.96	180	75.48	FALSE	LEFT	26	[ ]	.	.	.	.	.	.	1744	534.6	34.7	384	32.5	4	[]	FALSE	Saccade: 1720 ms	0	.	.	.	.	.	.	113.96	10143380	[ ]	.	.	.	.	.	.	1720	602.6	34.6	384	32.5	a1fhr.edf	RIGHT	TRUE	10143696	target
a1fhr	FALSE	1.22	180	55.38	FALSE	LEFT	22	[ ]	.	.	.	.	.	.	316	458.9	35.1	384	32.8	1	[]	FALSE	Saccade: 296 ms	0	.	.	.	.	.	.	78.5	10163214	[ ]	.	.	.	.	.	.	296	501.6	35	384	32.8	a1fhr.edf	RIGHT	TRUE	10164511	target
a1fhr	FALSE	1.15	0	52.39	FALSE	RIGHT	22	[ ]	.	.	.	.	.	.	468	495.4	35	384	32.8	2	[]	FALSE	Saccade: 448 ms	0	.	.	.	.	.	.	79.29	10163366	[ ]	.	.	.	.	.	.	448	455	35.1	384	32.8	a1fhr.edf	RIGHT	TRUE	10164511	target
a1fhr	FALSE	1.65	0	68.93	FALSE	RIGHT	24	[ ]	.	.	.	.	.	.	622	570	35	384	32.8	3	[]	FALSE	Saccade: 600 ms	0	.	.	.	.	.	.	88.03	10163520	[ ]	.	.	.	.	.	.	600	512.1	35	384	32.8	a1fhr.edf	RIGHT	TRUE	10164511	target
a1fhr	FALSE	0.01	180	0.02	TRUE	.	650	[ ]	.	.	.	.	.	.	1294	513	35	384	32.8	4	[]	FALSE	Saccade: 646 ms	1	REMOTE_WARNING_AUDIO_ON	1154	.	.	.	.	19.67	10163556	[ ]	.	.	.	.	.	.	646	513.5	34.9	384	32.8	a1fhr.edf	RIGHT	TRUE	10164511	target
a1fhr	FALSE	0.77	180	47.86	FALSE	LEFT	16	[ ]	.	.	.	.	.	.	76	537.1	35	384	32.8	1	[]	FALSE	Saccade: 62 ms	0	.	.	.	.	.	.	60.05	10191832	[ ]	.	.	.	.	.	.	62	563.9	35	384	32.8	a1fhr.edf	RIGHT	TRUE	10192144	target
a1fhr	FALSE	2.36	0	73.73	FALSE	RIGHT	32	[ ]	.	.	.	.	.	.	336	583.2	35	384	32.8	1	[]	FALSE	Saccade: 306 ms	0	.	.	.	.	.	.	143.29	10199290	[ ]	.	.	.	.	.	.	306	500.5	35.1	384	32.8	a1fhr.edf	RIGHT	TRUE	10200950	target
a1fhr	FALSE	0.01	180	0.15	TRUE	.	98	[ ]	.	.	.	.	.	.	702	594.4	35	384	32.8	2	[]	FALSE	Saccade: 606 ms	0	.	.	.	.	.	.	9.81	10199674	[ ]	.	.	.	.	.	.	606	594.9	34.9	384	32.7	a1fhr.edf	RIGHT	TRUE	10200950	target
a1fhr	FALSE	2.04	180	2.15	TRUE	LEFT	948	[ ]	.	.	.	.	.	.	1672	533.6	35	384	32.8	3	[]	FALSE	Saccade: 726 ms	1	REMOTE_WARNING_AUDIO_ON	1322	.	.	.	.	134.46	10199770	[ ]	.	.	.	.	.	.	726	605	35	384	32.8	a1fhr.edf	RIGHT	TRUE	10200950	target
a1fhr	FALSE	6.42	0	128.36	FALSE	RIGHT	50	[ ]	.	.	.	.	.	.	334	733.8	35.2	384	32.9	1	[]	FALSE	Saccade: 286 ms	0	.	.	.	.	.	.	244.7	10209260	[ ]	.	.	.	.	.	.	286	508.2	35.1	384	32.8	a1fhr.edf	RIGHT	TRUE	10210340	target
a1fhr	FALSE	4.89	180	135.8	FALSE	LEFT	36	[ ]	.	.	.	.	.	.	644	560.9	35	384	32.8	2	[]	FALSE	Saccade: 610 ms	0	.	.	.	.	.	.	208.27	10209582	[ ]	.	.	.	.	.	.	610	732.5	35.2	384	32.9	a1fhr.edf	RIGHT	TRUE	10210340	target
a1fhr	FALSE	0.01	0	0.02	TRUE	.	264	[ ]	.	.	.	.	.	.	1078	529.4	35	384	32.7	3	[]	FALSE	Saccade: 816 ms	0	.	.	.	.	.	.	4.89	10209772	[ ]	.	.	.	.	.	.	816	529.2	34.8	384	32.6	a1fhr.edf	RIGHT	TRUE	10210340	target
a1fhr	FALSE	2.88	0	45	FALSE	RIGHT	64	[ ]	.	.	.	.	.	.	210	579.6	35.3	384	33	1	[]	FALSE	Saccade: 148 ms	0	.	.	.	.	.	.	98.07	10220798	[ ]	.	.	.	.	.	.	148	477.8	35.4	384	33.1	a1fhr.edf	RIGHT	TRUE	10221972	target
a1fhr	FALSE	5.56	0	126.33	FALSE	RIGHT	44	[ ]	.	.	.	.	.	.	412	727.6	35.4	384	33.1	2	[]	FALSE	Saccade: 370 ms	0	.	.	.	.	.	.	230.06	10221026	[ ]	.	.	.	.	.	.	370	531.1	35.3	384	33.1	a1fhr.edf	RIGHT	TRUE	10221972	target
a1fhr	FALSE	6.66	180	144.76	FALSE	LEFT	46	[ ]	.	.	.	.	.	.	802	502.9	35.3	384	33.1	3	[]	FALSE	Saccade: 758 ms	0	.	.	.	.	.	.	287.65	10221416	[ ]	.	.	.	.	.	.	758	738.3	35.4	384	33.1	a1fhr.edf	RIGHT	TRUE	10221972	target
a1fhr	FALSE	0.05	180	0.57	TRUE	.	84	[ ]	.	.	.	.	.	.	1026	506.7	35.2	384	32.9	4	[]	FALSE	Saccade: 944 ms	0	.	.	.	.	.	.	13.95	10221666	[ ]	.	.	.	.	.	.	944	508.4	35.2	384	33	a1fhr.edf	RIGHT	TRUE	10221972	target
a1fhr	FALSE	4.18	180	110	FALSE	LEFT	38	[ ]	.	.	.	.	.	.	326	362.6	35.2	384	32.8	1	[]	FALSE	Saccade: 290 ms	0	.	.	.	.	.	.	192.53	10330426	[ ]	.	.	.	.	.	.	290	508.9	34.8	384	32.6	a1fhr.edf	RIGHT	TRUE	10331233	target
a1fhr	FALSE	4.31	0	107.76	FALSE	RIGHT	40	[ ]	.	.	.	.	.	.	472	507.4	34.9	384	32.6	2	[]	FALSE	Saccade: 434 ms	0	.	.	.	.	.	.	225.45	10330570	[ ]	.	.	.	.	.	.	434	356.1	35.3	384	32.8	a1fhr.edf	RIGHT	TRUE	10331233	target
a1fhr	FALSE	1.94	0	64.66	FALSE	RIGHT	30	[ ]	.	.	.	.	.	.	764	574.7	34.9	384	32.7	3	[]	FALSE	Saccade: 736 ms	0	.	.	.	.	.	.	78.52	10330864	[ ]	.	.	.	.	.	.	736	506.9	35	384	32.7	a1fhr.edf	RIGHT	TRUE	10331233	target
a1fhr	FALSE	1.31	180	65.57	FALSE	LEFT	20	[ ]	.	.	.	.	.	.	812	535	35	384	32.8	4	[]	FALSE	Saccade: 794 ms	0	.	.	.	.	.	.	91.68	10330918	[ ]	.	.	.	.	.	.	794	580.9	35	384	32.8	a1fhr.edf	RIGHT	TRUE	10331233	target
a1fhr	FALSE	2.65	0	78.07	FALSE	RIGHT	34	[ ]	.	.	.	.	.	.	308	597.4	35.4	384	33.2	1	[]	FALSE	Saccade: 276 ms	0	.	.	.	.	.	.	149.88	10359260	[ ]	.	.	.	.	.	.	276	503.3	35.5	384	33.2	a1fhr.edf	RIGHT	TRUE	10359825	target
a1fhr	FALSE	1.79	180	68.91	FALSE	LEFT	26	[ ]	.	.	.	.	.	.	554	531	35.5	384	33.3	2	[]	FALSE	Saccade: 530 ms	0	.	.	.	.	.	.	103.59	10359510	[ ]	.	.	.	.	.	.	530	594.6	35.5	384	33.3	a1fhr.edf	RIGHT	TRUE	10359825	target
a1fhr	FALSE	5.59	0	126.98	FALSE	RIGHT	44	[ ]	.	.	.	.	.	.	318	706.8	35.6	384	33.4	1	[]	FALSE	Saccade: 276 ms	0	.	.	.	.	.	.	229.26	10373752	[ ]	.	.	.	.	.	.	276	507.9	35.6	384	33.3	a1fhr.edf	RIGHT	TRUE	10375250	target
a1fhr	FALSE	0.71	0	39.58	FALSE	RIGHT	18	[ ]	.	.	.	.	.	.	502	733.3	35.7	384	33.4	2	[]	FALSE	Saccade: 486 ms	0	.	.	.	.	.	.	51.78	10373952	[ ]	.	.	.	.	.	.	486	707.9	35.6	384	33.4	a1fhr.edf	RIGHT	TRUE	10375250	target
a1fhr	FALSE	2.84	0	26.31	TRUE	RIGHT	108	[ ]	.	.	.	.	.	.	746	837.2	35.9	384	33.4	3	[]	FALSE	Saccade: 640 ms	0	.	.	.	.	.	.	45.24	10374104	[ ]	.	.	.	.	.	.	640	735.6	35.6	384	33.2	a1fhr.edf	RIGHT	TRUE	10375250	target
a1fhr	FALSE	3.66	180	114.44	FALSE	LEFT	32	[ ]	.	.	.	.	.	.	846	718	35.6	384	33.3	4	[]	FALSE	Saccade: 816 ms	0	.	.	.	.	.	.	208.87	10374288	[ ]	.	.	.	.	.	.	816	849.1	36	384	33.5	a1fhr.edf	RIGHT	TRUE	10375250	target
a1fhr	FALSE	0.05	180	0.1	TRUE	.	514	[ ]	.	.	.	.	.	.	1444	548	35.4	384	33.1	5	[]	FALSE	Saccade: 932 ms	1	REMOTE_WARNING_AUDIO_ON	1439	.	.	.	.	13.45	10374904	[ ]	.	.	.	.	.	.	932	549.8	35.6	384	33.3	a1fhr.edf	RIGHT	TRUE	10375250	target
a1fhr	FALSE	4.36	180	128.12	FALSE	LEFT	34	[ ]	.	.	.	.	.	.	334	340.8	36.2	384	33.7	1	[]	FALSE	Saccade: 302 ms	0	.	.	.	.	.	.	199.21	10383920	[ ]	.	.	.	.	.	.	302	497.4	35.7	384	33.5	a1fhr.edf	RIGHT	TRUE	10385144	target
a1fhr	FALSE	4.85	0	121.18	FALSE	RIGHT	40	[ ]	.	.	.	.	.	.	516	490.5	35.7	384	33.5	2	[]	FALSE	Saccade: 478 ms	0	.	.	.	.	.	.	219.33	10384096	[ ]	.	.	.	.	.	.	478	316	36.3	384	33.7	a1fhr.edf	RIGHT	TRUE	10385144	target
a1fhr	FALSE	0.69	0	1.44	TRUE	RIGHT	484	[ ]	.	.	.	.	.	.	1236	513.3	35.6	384	33.3	3	[]	FALSE	Saccade: 754 ms	0	.	.	.	.	.	.	38.34	10384360	[ ]	.	.	.	.	.	.	754	488.5	35.8	384	33.5	a1fhr.edf	RIGHT	TRUE	10385144	target
a1fhr	FALSE	1.49	180	62.12	FALSE	LEFT	24	[ ]	.	.	.	.	.	.	250	440.2	36	384	33.6	1	[]	FALSE	Saccade: 228 ms	0	.	.	.	.	.	.	89.45	10397532	[ ]	.	.	.	.	.	.	228	493.8	35.9	384	33.6	a1fhr.edf	RIGHT	TRUE	10397987	target
a1fhr	FALSE	2.08	0	69.17	FALSE	RIGHT	30	[ ]	.	.	.	.	.	.	398	508.3	35.8	384	33.6	2	[]	FALSE	Saccade: 370 ms	0	.	.	.	.	.	.	129.02	10397678	[ ]	.	.	.	.	.	.	370	433.8	36	384	33.6	a1fhr.edf	RIGHT	TRUE	10397987	target
a1fhr	FALSE	2.86	0	89.36	FALSE	RIGHT	32	[ ]	.	.	.	.	.	.	336	606.3	35.2	384	33	1	[]	FALSE	Saccade: 306 ms	0	.	.	.	.	.	.	157.63	10402388	[ ]	.	.	.	.	.	.	306	505.5	35.3	384	33.1	a1fhr.edf	RIGHT	TRUE	10404015	target
a1fhr	FALSE	0.74	180	4.27	TRUE	LEFT	174	[ ]	.	.	.	.	.	.	780	580.5	35.1	384	32.9	2	[]	FALSE	Saccade: 608 ms	0	.	.	.	.	.	.	421.05	10402812	[ ]	.	.	.	.	.	.	608	606.6	35.2	384	33	a1fhr.edf	RIGHT	TRUE	10404015	target
a1fhr	FALSE	0.02	180	0.03	TRUE	.	656	[ ]	.	.	.	.	.	.	1632	518.9	35.4	384	33.2	3	[]	FALSE	Saccade: 978 ms	1	REMOTE_WARNING_AUDIO_ON	1486	.	.	.	.	11.32	10403046	[ ]	.	.	.	.	.	.	978	519.5	35.4	384	33.2	a1fhr.edf	RIGHT	TRUE	10404015	target
a1fhr	FALSE	1.42	0	59.01	FALSE	RIGHT	24	[ ]	.	.	.	.	.	.	322	544.9	35.8	384	33.5	1	[]	FALSE	Saccade: 300 ms	0	.	.	.	.	.	.	96.35	10414944	[ ]	.	.	.	.	.	.	300	494.2	35.8	384	33.6	a1fhr.edf	RIGHT	TRUE	10417763	target
a1fhr	FALSE	5.73	0	124.49	FALSE	RIGHT	46	[ ]	.	.	.	.	.	.	460	744.4	35.9	384	33.6	2	[]	FALSE	Saccade: 416 ms	0	.	.	.	.	.	.	242.59	10415070	[ ]	.	.	.	.	.	.	416	539.1	35.8	384	33.5	a1fhr.edf	RIGHT	TRUE	10417763	target
a1fhr	FALSE	5.55	180	138.65	FALSE	LEFT	40	[ ]	.	.	.	.	.	.	1084	541.1	35.8	384	33.6	3	[]	FALSE	Saccade: 1046 ms	0	.	.	.	.	.	.	238.39	10415700	[ ]	.	.	.	.	.	.	1046	740.2	36	384	33.6	a1fhr.edf	RIGHT	TRUE	10417763	target
a1fhr	FALSE	6.26	0	130.45	FALSE	RIGHT	48	[ ]	.	.	.	.	.	.	1314	749.8	36	384	33.6	4	[]	FALSE	Saccade: 1268 ms	0	.	.	.	.	.	.	237.7	10415922	[ ]	.	.	.	.	.	.	1268	525	35.8	384	33.6	a1fhr.edf	RIGHT	TRUE	10417763	target
a1fhr	FALSE	0.46	180	0.52	TRUE	.	876	[ ]	.	.	.	.	.	.	2608	739.5	35.9	384	33.6	5	[]	FALSE	Saccade: 1734 ms	1	REMOTE_WARNING_AUDIO_ON	2264	.	.	.	.	149.74	10416384	[ ]	.	.	.	.	.	.	1734	755.9	35.9	384	33.6	a1fhr.edf	RIGHT	TRUE	10417763	target
a1fhr	FALSE	4.63	180	136.3	FALSE	LEFT	34	[ ]	.	.	.	.	.	.	2686	571.4	35.7	384	33.5	6	[]	FALSE	Saccade: 2654 ms	0	.	.	.	.	.	.	227.34	10417306	[ ]	.	.	.	.	.	.	2654	737.3	35.9	384	33.6	a1fhr.edf	RIGHT	TRUE	10417763	target
a1fhr	FALSE	0.95	180	47.35	FALSE	LEFT	20	[ ]	.	.	.	.	.	.	2836	507.6	35.8	384	33.5	7	[]	FALSE	Saccade: 2818 ms	0	.	.	.	.	.	.	66.4	10417460	[ ]	.	.	.	.	.	.	2818	541.5	35.8	384	33.5	a1fhr.edf	RIGHT	TRUE	10417763	target
[truncated: 147 more columns]

## Sheet: Sheet1
RECORDING_SESSION_LABEL	number	CURRENT_SAC_ADJUSTED	CURRENT_SAC_AMPLITUDE	CURRENT_SAC_ANGLE	CURRENT_SAC_AVG_VELOCITY	CURRENT_SAC_CONTAINS_BLINK	CURRENT_SAC_DIRECTION	CURRENT_SAC_DURATION	CURRENT_SAC_END_INTEREST_AREAS	CURRENT_SAC_END_INTEREST_AREA_DATA	CURRENT_SAC_END_INTEREST_AREA_ID	CURRENT_SAC_END_INTEREST_AREA_INDEX	CURRENT_SAC_END_INTEREST_AREA_LABEL	CURRENT_SAC_END_INTEREST_AREA_X_OFFSET	CURRENT_SAC_END_INTEREST_AREA_Y_OFFSET	CURRENT_SAC_END_TIME	CURRENT_SAC_END_X	CURRENT_SAC_END_X_RESOLUTION	CURRENT_SAC_END_Y	CURRENT_SAC_END_Y_RESOLUTION	CURRENT_SAC_INDEX	CURRENT_SAC_INPUT_EVENTS	CURRENT_SAC_IS_RT_END	CURRENT_SAC_LABEL	CURRENT_SAC_MSG_COUNT	CURRENT_SAC_MSG_TEXT_1	CURRENT_SAC_MSG_TIME_1	CURRENT_SAC_NEAREST_END_INTEREST_AREA	CURRENT_SAC_NEAREST_END_INTEREST_AREA_LABEL	CURRENT_SAC_NEAREST_START_INTEREST_AREA	CURRENT_SAC_NEAREST_START_INTEREST_AREA_LABEL	CURRENT_SAC_PEAK_VELOCITY	CURRENT_SAC_PEAK_VELOCITY_TIME	CURRENT_SAC_START_INTEREST_AREAS	CURRENT_SAC_START_INTEREST_AREA_DATA	CURRENT_SAC_START_INTEREST_AREA_ID	CURRENT_SAC_START_INTEREST_AREA_INDEX	CURRENT_SAC_START_INTEREST_AREA_LABEL	CURRENT_SAC_START_INTEREST_AREA_X_OFFSET	CURRENT_SAC_START_INTEREST_AREA_Y_OFFSET	CURRENT_SAC_START_TIME	CURRENT_SAC_START_X	CURRENT_SAC_START_X_RESOLUTION	CURRENT_SAC_START_Y	CURRENT_SAC_START_Y_RESOLUTION	DATA_FILE	EYE_USED	IP_END_EVENT_MATCHED	IP_END_TIME
a2yzy	13	FALSE	3.75	180	104.07	FALSE	LEFT	36	[ ]	.	.	.	.	.	.	140	460.3	30.1	384	28.1	1	[]	FALSE	Saccade: 106 ms	0	.	.	.	.	.	.	219.86	11975974	[ ]	.	.	.	.	.	.	106	572.7	29.9	384	28	a2yzy.edf	RIGHT	TRUE	11977160
a2yzy	30	FALSE	7.22	180	112.88	FALSE	LEFT	64	[ ]	.	.	.	.	.	.	176	549.5	30.9	384	28.9	1	[]	FALSE	Saccade: 114 ms	0	.	.	.	.	.	.	175.19	12229172	[ ]	.	.	.	.	.	.	114	773.1	31	384	29	a2yzy.edf	RIGHT	TRUE	12229460
a3pyt	11	FALSE	6.04	180	150.88	FALSE	LEFT	40	[ ]	.	.	.	.	.	.	204	536.3	30.9	384	29.1	1	[]	FALSE	Saccade: 166 ms	0	.	.	.	.	.	.	238.26	15039282	[ ]	.	.	.	.	.	.	166	724.3	31.4	384	29.3	a3pyt.edf	RIGHT	TRUE	15039573
a3pyt	13	FALSE	7.95	0	180.58	FALSE	RIGHT	44	[ ]	.	.	.	.	.	.	794	782.8	31.7	384	29.4	1	[]	FALSE	Saccade: 752 ms	1	ANIMATION_FIXATED	763	.	.	.	.	321.21	15054458	[ ]	.	.	.	.	.	.	752	534.1	30.9	384	29.1	a3pyt.edf	RIGHT	TRUE	15054453
a3pyt	21	FALSE	2.44	0	16.92	TRUE	RIGHT	144	[ ]	.	.	.	.	.	.	204	613.2	31	384	29.1	1	[]	FALSE	Saccade: 62 ms	0	.	.	.	.	.	.	178.5	15422050	[ ]	.	.	.	.	.	.	62	537.8	30.9	384	29.1	a3pyt.edf	RIGHT	TRUE	15422475
a4zjy	4	FALSE	3.06	0	29.43	FALSE	RIGHT	104	[ ]	.	.	.	.	.	.	390	614.3	29.3	384	27.4	1	[]	FALSE	Saccade: 288 ms	1	ANIMATION_FIXATED	306	.	.	.	.	957.49	16350726	[ ]	.	.	.	.	.	.	288	524.3	29.5	384	27.5	a4zjy.edf	RIGHT	TRUE	16350694
a4zjy	13	FALSE	7.43	0	137.67	FALSE	RIGHT	54	[ ]	.	.	.	.	.	.	326	760	30.4	384	28.4	1	[]	FALSE	Saccade: 274 ms	0	.	.	.	.	.	.	267.28	16409972	[ ]	.	.	.	.	.	.	274	534	30.4	384	28.4	a4zjy.edf	RIGHT	TRUE	16411507
a4zjy	14	FALSE	7.85	0	150.99	FALSE	RIGHT	52	[ ]	.	.	.	.	.	.	346	767.4	30.3	384	28.3	1	[]	FALSE	Saccade: 296 ms	1	ANIMATION_FIXATED	303	.	.	.	.	264.77	16417880	[ ]	.	.	.	.	.	.	296	529.5	30.3	384	28.3	a4zjy.edf	RIGHT	TRUE	16417867
a4zjy	21	FALSE	2.97	180	87.27	FALSE	LEFT	34	[ ]	.	.	.	.	.	.	268	421.1	30.5	384	28.5	1	[]	FALSE	Saccade: 236 ms	0	.	.	.	.	.	.	146.76	16475126	[ ]	.	.	.	.	.	.	236	511.3	30.3	384	28.3	a4zjy.edf	RIGHT	TRUE	16475537
a5csj	8	FALSE	7.67	180	153.47	FALSE	LEFT	50	[ ]	.	.	.	.	.	.	334	264.6	32.9	384	29.9	1	[]	FALSE	Saccade: 286 ms	1	ANIMATION_FIXATED	300	.	.	.	.	312.61	1919370	[ ]	.	.	.	.	.	.	286	511.3	31.4	384	29.2	a5csj.edf	RIGHT	TRUE	1919364
a5csj	20	FALSE	3.08	0	96.26	FALSE	RIGHT	32	[ ]	.	.	.	.	.	.	334	609	31.6	384	29.6	1	[]	FALSE	Saccade: 304 ms	1	ANIMATION_FIXATED	304	.	.	.	.	178.67	2294252	[ ]	.	.	.	.	.	.	304	511.2	31.9	384	29.7	a5csj.edf	RIGHT	TRUE	2294238
a5csj	26	FALSE	4.19	0	110.29	FALSE	RIGHT	38	[ ]	.	.	.	.	.	.	88	667.3	30.2	384	28.3	1	[]	FALSE	Saccade: 52 ms	1	target	52	.	.	.	.	141.62	2359342	[ ]	.	.	.	.	.	.	52	540.1	30.5	384	28.4	a5csj.edf	RIGHT	TRUE	2360650
a5csj	30	FALSE	6.42	0	152.85	FALSE	RIGHT	42	[ ]	.	.	.	.	.	.	340	720.5	30.1	384	28.3	1	[]	FALSE	Saccade: 300 ms	1	ANIMATION_FIXATED	300	.	.	.	.	300.85	2425300	[ ]	.	.	.	.	.	.	300	526.3	30.4	384	28.4	a5csj.edf	RIGHT	TRUE	2425284
a6cby	4	FALSE	3.39	0	33.88	TRUE	RIGHT	100	[ ]	.	.	.	.	.	.	118	594.8	31.3	384	29.3	1	[]	FALSE	Saccade: 20 ms	1	target	47	.	.	.	.	1012.41	3300474	[ ]	.	.	.	.	.	.	20	487.9	31.8	384	29.6	a6cby.edf	RIGHT	TRUE	3301896
a6cby	10	FALSE	7.32	180	140.68	FALSE	LEFT	52	[ ]	.	.	.	.	.	.	340	278.6	32.4	384	29.6	1	[]	FALSE	Saccade: 290 ms	1	ANIMATION_FIXATED	292	.	.	.	.	256.8	3360128	[ ]	.	.	.	.	.	.	290	510.5	31	384	28.9	a6cby.edf	RIGHT	TRUE	3360112
a7rr	4	FALSE	3.07	0	90.41	FALSE	RIGHT	34	[ ]	.	.	.	.	.	.	288	598.2	31.6	384	29.6	1	[]	FALSE	Saccade: 256 ms	0	.	.	.	.	.	.	157.33	5240880	[ ]	.	.	.	.	.	.	256	500.6	31.9	384	29.8	a7rr.edf	RIGHT	TRUE	5241724
a7rr	8	FALSE	5.44	180	123.57	FALSE	LEFT	44	[ ]	.	.	.	.	.	.	234	336.1	32.6	384	30	1	[]	FALSE	Saccade: 192 ms	0	.	.	.	.	.	.	237.27	5263880	[ ]	.	.	.	.	.	.	192	510.9	31.7	384	29.6	a7rr.edf	RIGHT	TRUE	5264756
a7rr	9	FALSE	3.46	180	96.21	FALSE	LEFT	36	[ ]	.	.	.	.	.	.	308	399.5	32.5	384	30.1	1	[]	FALSE	Saccade: 274 ms	0	.	.	.	.	.	.	193.71	5272750	[ ]	.	.	.	.	.	.	274	511.2	32	384	29.9	a7rr.edf	RIGHT	TRUE	5273358
a7rr	10	FALSE	7.24	180	150.79	FALSE	LEFT	48	[ ]	.	.	.	.	.	.	350	275.6	33.1	384	30.3	1	[]	FALSE	Saccade: 304 ms	1	ANIMATION_FIXATED	306	.	.	.	.	278.65	5280348	[ ]	.	.	.	.	.	.	304	511.2	32	384	29.9	a7rr.edf	RIGHT	TRUE	5280332
a7rr	11	FALSE	3.19	180	93.77	FALSE	LEFT	34	[ ]	.	.	.	.	.	.	302	398.3	32.1	384	29.8	1	[]	FALSE	Saccade: 270 ms	0	.	.	.	.	.	.	176.53	5285306	[ ]	.	.	.	.	.	.	270	500	31.7	384	29.6	a7rr.edf	RIGHT	TRUE	5286280
a7rr	17	FALSE	6.62	180	132.32	FALSE	LEFT	50	[ ]	.	.	.	.	.	.	318	296.3	32.7	384	30	1	[]	FALSE	Saccade: 270 ms	0	.	.	.	.	.	.	260.87	5329852	[ ]	.	.	.	.	.	.	270	509	31.6	384	29.5	a7rr.edf	RIGHT	TRUE	5330818
a7rr	24	FALSE	4.46	180	106.24	FALSE	LEFT	42	[ ]	.	.	.	.	.	.	218	344.5	32.6	384	30.1	1	[]	FALSE	Saccade: 178 ms	0	.	.	.	.	.	.	232.97	5383552	[ ]	.	.	.	.	.	.	178	488.4	31.9	384	29.8	a7rr.edf	RIGHT	TRUE	5384393
a7rr	26	FALSE	6.98	180	139.63	FALSE	LEFT	50	[ ]	.	.	.	.	.	.	328	283.3	32.9	384	30.2	1	[]	FALSE	Saccade: 280 ms	1	ANIMATION_FIXATED	294	.	.	.	.	259.63	5413398	[ ]	.	.	.	.	.	.	280	508.8	31.7	384	29.6	a7rr.edf	RIGHT	TRUE	5413394
a7rr	31	FALSE	2.4	180	79.87	FALSE	LEFT	30	[ ]	.	.	.	.	.	.	324	430.5	32	384	29.7	1	[]	FALSE	Saccade: 296 ms	1	ANIMATION_FIXATED	304	.	.	.	.	135.02	5450758	[ ]	.	.	.	.	.	.	296	506.7	31.6	384	29.5	a7rr.edf	RIGHT	TRUE	5450754
a8xx	1	FALSE	7.84	180	150.74	FALSE	LEFT	52	[ ]	.	.	.	.	.	.	346	251.5	33.6	384	30.7	1	[]	FALSE	Saccade: 296 ms	1	ANIMATION_FIXATED	297	.	.	.	.	282.31	20815774	[ ]	.	.	.	.	.	.	296	508.6	32	384	29.9	a8xx.edf	RIGHT	TRUE	20815755
a8xx	4	FALSE	3.3	0	91.66	FALSE	RIGHT	36	[ ]	.	.	.	.	.	.	280	628.2	31.6	384	29.6	1	[]	FALSE	Saccade: 246 ms	0	.	.	.	.	.	.	170.36	20838330	[ ]	.	.	.	.	.	.	246	523.6	31.8	384	29.7	a8xx.edf	RIGHT	TRUE	20839075
a8xx	9	FALSE	2.39	180	74.67	FALSE	LEFT	32	[ ]	.	.	.	.	.	.	242	464.2	32	384	29.8	1	[]	FALSE	Saccade: 212 ms	0	.	.	.	.	.	.	123.44	20882100	[ ]	.	.	.	.	.	.	212	540.3	31.7	384	29.6	a8xx.edf	RIGHT	TRUE	20882705
a8xx	17	FALSE	4.85	180	101.14	FALSE	LEFT	48	[ ]	.	.	.	.	.	.	336	277.2	33.2	384	30.3	1	[]	FALSE	Saccade: 290 ms	0	.	.	.	.	.	.	193.87	20979176	[ ]	.	.	.	.	.	.	290	435.7	32.1	384	29.8	a8xx.edf	RIGHT	TRUE	20980070
a8xx	28	FALSE	4.5	0	107.12	FALSE	RIGHT	42	[ ]	.	.	.	.	.	.	336	661.5	30.5	384	28.6	1	[]	FALSE	Saccade: 296 ms	1	ANIMATION_FIXATED	306	.	.	.	.	218.08	21091532	[ ]	.	.	.	.	.	.	296	523.6	30.8	384	28.8	a8xx.edf	RIGHT	TRUE	21091526
a8xx	31	FALSE	6.78	180	147.32	FALSE	LEFT	46	[ ]	.	.	.	.	.	.	218	510.8	30.1	384	28.1	1	[]	FALSE	Saccade: 174 ms	0	.	.	.	.	.	.	316.85	21168752	[ ]	.	.	.	.	.	.	174	714.1	29.9	384	28	a8xx.edf	RIGHT	TRUE	21169018
a9zjb	1	FALSE	7.81	180	144.56	FALSE	LEFT	54	[ ]	.	.	.	.	.	.	300	251.1	33.8	384	30.8	1	[]	FALSE	Saccade: 248 ms	0	.	.	.	.	.	.	240.8	22042216	[ ]	.	.	.	.	.	.	248	508.7	32.2	384	30.1	a9zjb.edf	RIGHT	TRUE	22043085
a9zjb	3	FALSE	2.04	0	67.9	FALSE	RIGHT	30	[ ]	.	.	.	.	.	.	84	562.2	32.4	384	30.3	1	[]	FALSE	Saccade: 56 ms	0	.	.	.	.	.	.	86.63	22055198	[ ]	.	.	.	.	.	.	56	496	32.6	384	30.4	a9zjb.edf	RIGHT	TRUE	22055626
a9zjb	18	FALSE	3.19	0	25.7	FALSE	RIGHT	124	[ ]	.	.	.	.	.	.	232	607.4	30.7	384	28.8	1	[]	FALSE	Saccade: 110 ms	0	.	.	.	.	.	.	201.63	22329162	[ ]	.	.	.	.	.	.	110	509.1	31	384	28.9	a9zjb.edf	RIGHT	TRUE	22329615
a1fhr	1	FALSE	4.18	180	116.21	FALSE	LEFT	36	[ ]	.	.	.	.	.	.	352	359.8	34.5	384	32.1	1	[]	FALSE	Saccade: 318 ms	0	.	.	.	.	.	.	191.02	10107186	[ ]	.	.	.	.	.	.	318	503.3	34.1	384	31.9	a1fhr.edf	RIGHT	TRUE	10107647
a1fhr	2	FALSE	5.85	0	132.95	FALSE	RIGHT	44	[ ]	.	.	.	.	.	.	310	705.4	34	384	31.8	1	[]	FALSE	Saccade: 268 ms	0	.	.	.	.	.	.	259.52	10113682	[ ]	.	.	.	.	.	.	268	506.5	34	384	31.8	a1fhr.edf	RIGHT	TRUE	10114964
a1fhr	3	FALSE	2.68	0	83.79	FALSE	RIGHT	32	[ ]	.	.	.	.	.	.	372	601.7	34	384	31.9	1	[]	FALSE	Saccade: 342 ms	1	ANIMATION_FIXATED	350	.	.	.	.	156.78	10125560	[ ]	.	.	.	.	.	.	342	510.4	34.1	384	31.9	a1fhr.edf	RIGHT	TRUE	10125556
a1fhr	4	FALSE	2.51	0	78.51	FALSE	RIGHT	32	[ ]	.	.	.	.	.	.	362	599.7	34.3	384	32.1	1	[]	FALSE	Saccade: 332 ms	1	ANIMATION_FIXATED	342	.	.	.	.	149.72	10131626	[ ]	.	.	.	.	.	.	332	513.4	34.4	384	32.2	a1fhr.edf	RIGHT	TRUE	10131622
a1fhr	6	FALSE	2.44	0	76.39	FALSE	RIGHT	32	[ ]	.	.	.	.	.	.	292	594.6	34.6	384	32.4	1	[]	FALSE	Saccade: 262 ms	0	.	.	.	.	.	.	142.34	10141926	[ ]	.	.	.	.	.	.	262	509.9	34.7	384	32.5	a1fhr.edf	RIGHT	TRUE	10143696
a1fhr	12	FALSE	2.36	0	73.73	FALSE	RIGHT	32	[ ]	.	.	.	.	.	.	336	583.2	35	384	32.8	1	[]	FALSE	Saccade: 306 ms	0	.	.	.	.	.	.	143.29	10199290	[ ]	.	.	.	.	.	.	306	500.5	35.1	384	32.8	a1fhr.edf	RIGHT	TRUE	10200950
a1fhr	13	FALSE	6.42	0	128.36	FALSE	RIGHT	50	[ ]	.	.	.	.	.	.	334	733.8	35.2	384	32.9	1	[]	FALSE	Saccade: 286 ms	0	.	.	.	.	.	.	244.7	10209260	[ ]	.	.	.	.	.	.	286	508.2	35.1	384	32.8	a1fhr.edf	RIGHT	TRUE	10210340
a1fhr	14	FALSE	2.88	0	45	FALSE	RIGHT	64	[ ]	.	.	.	.	.	.	210	579.6	35.3	384	33	1	[]	FALSE	Saccade: 148 ms	0	.	.	.	.	.	.	98.07	10220798	[ ]	.	.	.	.	.	.	148	477.8	35.4	384	33.1	a1fhr.edf	RIGHT	TRUE	10221972
a1fhr	16	FALSE	4.18	180	110	FALSE	LEFT	38	[ ]	.	.	.	.	.	.	326	362.6	35.2	384	32.8	1	[]	FALSE	Saccade: 290 ms	0	.	.	.	.	.	.	192.53	10330426	[ ]	.	.	.	.	.	.	290	508.9	34.8	384	32.6	a1fhr.edf	RIGHT	TRUE	10331233
a1fhr	20	FALSE	2.65	0	78.07	FALSE	RIGHT	34	[ ]	.	.	.	.	.	.	308	597.4	35.4	384	33.2	1	[]	FALSE	Saccade: 276 ms	0	.	.	.	.	.	.	149.88	10359260	[ ]	.	.	.	.	.	.	276	503.3	35.5	384	33.2	a1fhr.edf	RIGHT	TRUE	10359825
a1fhr	23	FALSE	5.59	0	126.98	FALSE	RIGHT	44	[ ]	.	.	.	.	.	.	318	706.8	35.6	384	33.4	1	[]	FALSE	Saccade: 276 ms	0	.	.	.	.	.	.	229.26	10373752	[ ]	.	.	.	.	.	.	276	507.9	35.6	384	33.3	a1fhr.edf	RIGHT	TRUE	10375250
a1fhr	24	FALSE	4.36	180	128.12	FALSE	LEFT	34	[ ]	.	.	.	.	.	.	334	340.8	36.2	384	33.7	1	[]	FALSE	Saccade: 302 ms	0	.	.	.	.	.	.	199.21	10383920	[ ]	.	.	.	.	.	.	302	497.4	35.7	384	33.5	a1fhr.edf	RIGHT	TRUE	10385144
a1fhr	28	FALSE	2.86	0	89.36	FALSE	RIGHT	32	[ ]	.	.	.	.	.	.	336	606.3	35.2	384	33	1	[]	FALSE	Saccade: 306 ms	0	.	.	.	.	.	.	157.63	10402388	[ ]	.	.	.	.	.	.	306	505.5	35.3	384	33.1	a1fhr.edf	RIGHT	TRUE	10404015
[truncated: 148 more columns]

## Sheet: Sheet2
Participants	trial number of correct_response	trial numbers of erroneous_response	trial numbers of anticipatory_saccade	trial number of no_response	Accuracy1(%,without no response trials)	Accuracy2(%,without no response trials)
ASD1	18	1	13	0	94.7368	94.7368
ASD2	28	2	2	0	93.3333	93.3333
ASD3	29	0	3	0	100	100
ASD4	28	0	4	0	100	100
ASD5	27	1	4	0	96.4286	96.4286
ASD6	26	1	3	2	96.2963	89.6552
ASD7	23	0	9	0	100	100
ASD8	26	0	6	0	100	100
ASD9	26	1	3	2	96.2963	89.6552
TD1	23	3	6	0	88.4615	88.4615
TD2	26	1	5	0	96.2963	96.2963
TD3	27	0	5	0	100	100
TD4	25	0	7	0	100	100
TD5	25	0	7	0	100	100
TD6	26	1	5	0	96.2963	96.2963
TD7	23	0	9	0	100	100
TD8	30	0	2	0	100	100
TD9	29	1	2	0	96.6667	96.6667
TD10	30	0	2	0	100	100
TD11	24	0	8	0	100	100
TD12	30	1	1	0	96.7742	96.7742
TD13	30	2	0	0	93.75	93.75
TD14	25	2	3	2	86.2069	86.2069
TD15	26	1	5	0	96.2963	96.2963
