# Supplementary material for: The Influence of Irrelevant Visual Distractors on Eye Movement Control in Chinese Children with Autism Spectrum Disorder: Evidence from the Remote Distractor Paradigm
Source: J Autism Dev Disord. 2019 Oct 31;50(2):500–12. doi: 10.1007/s10803-019-04271-y (PMC6994527; doi:10.1007/s10803-019-04271-y)
Supplement: Supplementary file 5 — Supplementary material 5 (CSV 20 kb) [file 10803_2019_4271_MOESM5_ESM.csv]

Participants	Group	Distractor_position	Response(0 means correct saccade response/1 means erroneous saccade response )
11pp	ASD	FAR	0
11pp	ASD	FAR	0
11pp	ASD	FAR	0
11pp	ASD	FAR	0
11pp	ASD	NR	0
11pp	ASD	NR	0
11pp	ASD	FAR	0
11pp	ASD	NR	0
11pp	ASD	NR	0
11pp	ASD	NR	0
11pp	ASD	FAR	1
11pp	ASD	FAR	1
11pp	ASD	NR	1
11pp	ASD	FAR	1
11pp	ASD	FAR	1
11pp	ASD	NR	1
11pp	ASD	FAR	1
11pp	ASD	NR	1
11pp	ASD	FAR	1
11pp	ASD	FAR	1
11pp	ASD	NR	1
11pp	ASD	NR	1
11pp	ASD	FAR	1
13cl	ASD	NR	0
13cl	ASD	FAR	0
13cl	ASD	NR	0
13cl	ASD	FAR	0
13cl	ASD	NR	0
13cl	ASD	FAR	0
13cl	ASD	FAR	0
13cl	ASD	FAR	0
13cl	ASD	NR	0
13cl	ASD	NR	0
13cl	ASD	FAR	0
13cl	ASD	NR	0
13cl	ASD	FAR	0
13cl	ASD	NR	0
13cl	ASD	FAR	0
13cl	ASD	NR	0
13cl	ASD	FAR	0
13cl	ASD	NR	0
13cl	ASD	NR	0
13cl	ASD	NR	1
13cl	ASD	FAR	1
13cl	ASD	FAR	1
13cl	ASD	NR	1
13cl	ASD	FAR	1
13cl	ASD	NR	1
13cl	ASD	FAR	1
13cl	ASD	NR	1
13cl	ASD	FAR	1
13cl	ASD	FAR	1
13cl	ASD	NR	1
14my	ASD	NR	0
14my	ASD	NR	0
14my	ASD	FAR	0
14my	ASD	NR	0
14my	ASD	NR	0
14my	ASD	NR	0
14my	ASD	NR	0
14my	ASD	FAR	0
14my	ASD	NR	0
14my	ASD	FAR	0
14my	ASD	NR	0
14my	ASD	FAR	0
14my	ASD	NR	0
14my	ASD	FAR	0
14my	ASD	NR	0
14my	ASD	NR	0
14my	ASD	NR	0
14my	ASD	FAR	0
14my	ASD	FAR	0
14my	ASD	FAR	0
14my	ASD	FAR	0
14my	ASD	FAR	0
14my	ASD	FAR	0
14my	ASD	FAR	0
14my	ASD	FAR	1
14my	ASD	NR	1
14my	ASD	FAR	1
14my	ASD	NR	1
14my	ASD	NR	1
14my	ASD	NR	1
14my	ASD	FAR	1
14my	ASD	FAR	1
14my	ASD	NR	1
14my	ASD	NR	1
14my	ASD	FAR	1
14my	ASD	FAR	1
14my	ASD	FAR	1
14my	ASD	FAR	1
14my	ASD	NR	1
14my	ASD	FAR	1
14my	ASD	FAR	1
14my	ASD	FAR	1
15yy	ASD	FAR	0
15yy	ASD	FAR	0
15yy	ASD	FAR	0
15yy	ASD	NR	0
15yy	ASD	NR	0
15yy	ASD	FAR	0
15yy	ASD	NR	0
15yy	ASD	NR	0
15yy	ASD	NR	0
15yy	ASD	FAR	0
15yy	ASD	NR	0
15yy	ASD	FAR	0
15yy	ASD	FAR	0
15yy	ASD	FAR	1
15yy	ASD	NR	1
15yy	ASD	NR	1
15yy	ASD	NR	1
15yy	ASD	FAR	1
15yy	ASD	NR	1
15yy	ASD	NR	1
15yy	ASD	FAR	1
15yy	ASD	NR	1
15yy	ASD	FAR	1
15yy	ASD	FAR	1
15yy	ASD	FAR	1
15yy	ASD	FAR	1
15yy	ASD	NR	1
15yy	ASD	FAR	1
15yy	ASD	FAR	1
16lfx	ASD	FAR	0
16lfx	ASD	FAR	0
16lfx	ASD	FAR	0
16lfx	ASD	FAR	0
16lfx	ASD	NR	0
16lfx	ASD	NR	0
16lfx	ASD	FAR	0
16lfx	ASD	FAR	0
16lfx	ASD	NR	0
16lfx	ASD	NR	0
16lfx	ASD	NR	0
16lfx	ASD	FAR	0
16lfx	ASD	FAR	0
16lfx	ASD	NR	0
16lfx	ASD	NR	0
16lfx	ASD	NR	0
16lfx	ASD	FAR	0
16lfx	ASD	FAR	0
16lfx	ASD	FAR	0
16lfx	ASD	FAR	0
16lfx	ASD	FAR	0
16lfx	ASD	FAR	0
16lfx	ASD	FAR	0
16lfx	ASD	NR	0
16lfx	ASD	FAR	0
16lfx	ASD	NR	0
16lfx	ASD	NR	0
16lfx	ASD	FAR	1
16lfx	ASD	NR	1
16lfx	ASD	FAR	1
16lfx	ASD	NR	1
16lfx	ASD	NR	1
16lfx	ASD	FAR	1
16lfx	ASD	NR	1
16lfx	ASD	NR	1
16lfx	ASD	FAR	1
16lfx	ASD	FAR	1
16lfx	ASD	NR	1
16lfx	ASD	NR	1
16lfx	ASD	NR	1
17xx	ASD	FAR	0
17xx	ASD	NR	0
17xx	ASD	FAR	0
17xx	ASD	NR	0
17xx	ASD	FAR	0
17xx	ASD	NR	0
17xx	ASD	FAR	0
17xx	ASD	FAR	0
17xx	ASD	FAR	0
17xx	ASD	NR	0
17xx	ASD	NR	0
17xx	ASD	NR	0
17xx	ASD	NR	0
17xx	ASD	FAR	0
17xx	ASD	FAR	0
17xx	ASD	FAR	0
17xx	ASD	FAR	1
17xx	ASD	FAR	1
17xx	ASD	NR	1
17xx	ASD	FAR	1
17xx	ASD	NR	1
17xx	ASD	NR	1
17xx	ASD	NR	1
17xx	ASD	NR	1
17xx	ASD	NR	1
17xx	ASD	FAR	1
17xx	ASD	NR	1
17xx	ASD	FAR	1
17xx	ASD	FAR	1
17xx	ASD	NR	1
18wx	ASD	NR	0
18wx	ASD	FAR	0
18wx	ASD	FAR	0
18wx	ASD	FAR	0
18wx	ASD	NR	0
18wx	ASD	FAR	0
18wx	ASD	NR	0
18wx	ASD	FAR	0
18wx	ASD	NR	0
18wx	ASD	NR	0
18wx	ASD	FAR	1
18wx	ASD	FAR	1
18wx	ASD	FAR	1
18wx	ASD	NR	1
18wx	ASD	FAR	1
18wx	ASD	NR	1
18wx	ASD	FAR	1
18wx	ASD	NR	1
18wx	ASD	NR	1
18wx	ASD	NR	1
18wx	ASD	FAR	1
1qhy	ASD	FAR	0
1qhy	ASD	FAR	0
1qhy	ASD	FAR	0
1qhy	ASD	NR	0
1qhy	ASD	NR	0
1qhy	ASD	NR	0
1qhy	ASD	NR	0
1qhy	ASD	FAR	0
1qhy	ASD	FAR	0
1qhy	ASD	FAR	0
1qhy	ASD	FAR	0
1qhy	ASD	FAR	0
1qhy	ASD	FAR	0
1qhy	ASD	NR	0
1qhy	ASD	FAR	0
1qhy	ASD	NR	1
1qhy	ASD	FAR	1
1qhy	ASD	FAR	1
1qhy	ASD	NR	1
1qhy	ASD	NR	1
1qhy	ASD	FAR	1
1qhy	ASD	NR	1
1qhy	ASD	FAR	1
1qhy	ASD	FAR	1
1qhy	ASD	FAR	1
1qhy	ASD	NR	1
1qhy	ASD	FAR	1
1qhy	ASD	NR	1
1qhy	ASD	FAR	1
1qhy	ASD	NR	1
1qhy	ASD	NR	1
1tlhj	TD	FAR	0
1tlhj	TD	NR	0
1tlhj	TD	FAR	0
1tlhj	TD	FAR	0
1tlhj	TD	NR	0
1tlhj	TD	FAR	0
1tlhj	TD	NR	0
1tlhj	TD	NR	0
1tlhj	TD	FAR	0
1tlhj	TD	FAR	0
1tlhj	TD	NR	0
1tlhj	TD	FAR	0
1tlhj	TD	NR	0
1tlhj	TD	FAR	0
1tlhj	TD	NR	0
1tlhj	TD	NR	0
1tlhj	TD	NR	0
1tlhj	TD	NR	0
1tlhj	TD	FAR	0
1tlhj	TD	NR	1
1tlhj	TD	FAR	1
1tlhj	TD	NR	1
1tlhj	TD	FAR	1
1tlhj	TD	NR	1
1tlhj	TD	NR	1
1tlhj	TD	NR	1
1tlhj	TD	FAR	1
1tlhj	TD	NR	1
1tlhj	TD	NR	1
1tlhj	TD	FAR	1
1tlhj	TD	NR	1
2tzxm	TD	NR	0
2tzxm	TD	FAR	0
2tzxm	TD	NR	0
2tzxm	TD	FAR	0
2tzxm	TD	FAR	0
2tzxm	TD	NR	0
2tzxm	TD	NR	0
2tzxm	TD	FAR	0
2tzxm	TD	FAR	0
2tzxm	TD	FAR	0
2tzxm	TD	FAR	0
2tzxm	TD	NR	0
2tzxm	TD	FAR	0
2tzxm	TD	FAR	0
2tzxm	TD	FAR	0
2tzxm	TD	NR	0
2tzxm	TD	FAR	0
2tzxm	TD	FAR	0
2tzxm	TD	NR	0
2tzxm	TD	FAR	0
2tzxm	TD	FAR	0
2tzxm	TD	NR	0
2tzxm	TD	NR	0
2tzxm	TD	NR	0
2tzxm	TD	NR	0
2tzxm	TD	NR	1
2tzxm	TD	NR	1
2tzxm	TD	NR	1
2tzxm	TD	NR	1
2tzxm	TD	FAR	1
2tzxm	TD	FAR	1
2tzxm	TD	FAR	1
2tzxm	TD	FAR	1
2tzxm	TD	NR	1
2tzxm	TD	FAR	1
2tzxm	TD	FAR	1
2tzxm	TD	FAR	1
2tzxm	TD	FAR	1
2tzxm	TD	NR	1
2tzxm	TD	NR	1
2tzxm	TD	FAR	1
2tzxm	TD	NR	1
2tzxm	TD	NR	1
2tzxm	TD	NR	1
2zhc	ASD	FAR	0
2zhc	ASD	FAR	0
2zhc	ASD	FAR	0
2zhc	ASD	NR	0
2zhc	ASD	FAR	0
2zhc	ASD	FAR	0
2zhc	ASD	NR	0
2zhc	ASD	FAR	0
2zhc	ASD	FAR	0
2zhc	ASD	NR	0
2zhc	ASD	NR	0
2zhc	ASD	NR	0
2zhc	ASD	NR	0
2zhc	ASD	FAR	0
2zhc	ASD	FAR	0
2zhc	ASD	NR	0
2zhc	ASD	FAR	0
2zhc	ASD	FAR	1
2zhc	ASD	FAR	1
2zhc	ASD	FAR	1
2zhc	ASD	FAR	1
2zhc	ASD	FAR	1
2zhc	ASD	FAR	1
2zhc	ASD	FAR	1
2zhc	ASD	FAR	1
2zhc	ASD	NR	1
2zhc	ASD	NR	1
2zhc	ASD	NR	1
3ydc	ASD	NR	0
3ydc	ASD	NR	0
3ydc	ASD	NR	0
3ydc	ASD	NR	0
3ydc	ASD	FAR	0
3ydc	ASD	NR	0
3ydc	ASD	FAR	0
3ydc	ASD	NR	0
3ydc	ASD	FAR	0
3ydc	ASD	FAR	0
3ydc	ASD	FAR	0
3ydc	ASD	FAR	0
3ydc	ASD	NR	0
3ydc	ASD	FAR	0
3ydc	ASD	NR	0
3ydc	ASD	FAR	1
3ydc	ASD	FAR	1
3ydc	ASD	NR	1
3ydc	ASD	NR	1
3ydc	ASD	NR	1
3ydc	ASD	NR	1
3ydc	ASD	FAR	1
3ydc	ASD	FAR	1
3ydc	ASD	FAR	1
3ydc	ASD	NR	1
3ydc	ASD	FAR	1
3ydc	ASD	FAR	1
3ydc	ASD	FAR	1
3ydc	ASD	FAR	1
3ydc	ASD	FAR	1
3ydc	ASD	NR	1
3ydc	ASD	NR	1
3ydc	ASD	NR	1
4tjsc	TD	NR	0
4tjsc	TD	FAR	0
4tjsc	TD	NR	0
4tjsc	TD	FAR	0
4tjsc	TD	FAR	0
4tjsc	TD	NR	0
4tjsc	TD	FAR	0
4tjsc	TD	NR	0
4tjsc	TD	FAR	0
4tjsc	TD	NR	0
4tjsc	TD	NR	0
4tjsc	TD	NR	0
4tjsc	TD	NR	0
4tjsc	TD	FAR	0
4tjsc	TD	FAR	0
4tjsc	TD	NR	0
4tjsc	TD	FAR	0
4tjsc	TD	NR	0
4tjsc	TD	FAR	0
4tjsc	TD	FAR	0
4tjsc	TD	FAR	0
4tjsc	TD	FAR	0
4tjsc	TD	NR	0
4tjsc	TD	NR	0
4tjsc	TD	NR	0
4tjsc	TD	NR	0
4tjsc	TD	NR	1
4tjsc	TD	NR	1
4tjsc	TD	NR	1
4tjsc	TD	FAR	1
4tjsc	TD	NR	1
4tjsc	TD	NR	1
4tjsc	TD	FAR	1
4tjsc	TD	FAR	1
4tjsc	TD	FAR	1
4tjsc	TD	FAR	1
4tjsc	TD	FAR	1
4tjsc	TD	FAR	1
4tjsc	TD	NR	1
4tjsc	TD	FAR	1
4tjsc	TD	FAR	1
4tjsc	TD	NR	1
4tjsc	TD	NR	1
4tjsc	TD	FAR	1
4tjsc	TD	FAR	1
4zhj	ASD	NR	0
4zhj	ASD	NR	0
4zhj	ASD	FAR	0
4zhj	ASD	FAR	0
4zhj	ASD	FAR	0
4zhj	ASD	FAR	0
4zhj	ASD	FAR	0
4zhj	ASD	NR	0
4zhj	ASD	FAR	0
4zhj	ASD	NR	0
4zhj	ASD	FAR	0
4zhj	ASD	FAR	0
4zhj	ASD	NR	0
4zhj	ASD	NR	0
4zhj	ASD	NR	0
4zhj	ASD	NR	0
4zhj	ASD	NR	0
4zhj	ASD	FAR	0
4zhj	ASD	NR	0
4zhj	ASD	NR	0
4zhj	ASD	FAR	0
4zhj	ASD	FAR	0
4zhj	ASD	FAR	1
4zhj	ASD	NR	1
4zhj	ASD	NR	1
4zhj	ASD	FAR	1
4zhj	ASD	FAR	1
4zhj	ASD	NR	1
5jhy	ASD	FAR	0
5jhy	ASD	FAR	0
5jhy	ASD	NR	0
5jhy	ASD	FAR	0
5jhy	ASD	FAR	0
5jhy	ASD	NR	0
5jhy	ASD	NR	0
5jhy	ASD	NR	0
5jhy	ASD	FAR	0
5jhy	ASD	FAR	0
5jhy	ASD	NR	0
5jhy	ASD	FAR	0
5jhy	ASD	NR	1
5jhy	ASD	NR	1
5jhy	ASD	NR	1
5jhy	ASD	NR	1
5jhy	ASD	NR	1
5jhy	ASD	FAR	1
5jhy	ASD	NR	1
5jhy	ASD	FAR	1
5jhy	ASD	FAR	1
5jhy	ASD	FAR	1
5jhy	ASD	FAR	1
5jhy	ASD	FAR	1
5jhy	ASD	FAR	1
5jhy	ASD	NR	1
5jhy	ASD	FAR	1
5jhy	ASD	FAR	1
5tdxc	TD	NR	0
5tdxc	TD	FAR	0
5tdxc	TD	FAR	0
5tdxc	TD	NR	0
5tdxc	TD	FAR	0
5tdxc	TD	FAR	0
5tdxc	TD	NR	0
5tdxc	TD	NR	0
5tdxc	TD	FAR	0
5tdxc	TD	NR	0
5tdxc	TD	NR	0
5tdxc	TD	FAR	0
5tdxc	TD	NR	0
5tdxc	TD	NR	0
5tdxc	TD	FAR	0
5tdxc	TD	NR	0
5tdxc	TD	FAR	0
5tdxc	TD	FAR	0
5tdxc	TD	FAR	0
5tdxc	TD	NR	0
5tdxc	TD	NR	0
5tdxc	TD	FAR	0
5tdxc	TD	FAR	0
5tdxc	TD	NR	0
5tdxc	TD	NR	0
5tdxc	TD	FAR	0
5tdxc	TD	NR	0
5tdxc	TD	NR	1
5tdxc	TD	NR	1
5tdxc	TD	NR	1
5tdxc	TD	FAR	1
5tdxc	TD	FAR	1
5tdxc	TD	FAR	1
5tdxc	TD	FAR	1
6zxy	ASD	NR	0
6zxy	ASD	FAR	0
6zxy	ASD	NR	0
6zxy	ASD	NR	0
6zxy	ASD	FAR	0
6zxy	ASD	FAR	0
6zxy	ASD	FAR	0
6zxy	ASD	NR	0
6zxy	ASD	NR	0
6zxy	ASD	FAR	0
6zxy	ASD	NR	0
6zxy	ASD	NR	0
6zxy	ASD	NR	0
6zxy	ASD	FAR	0
6zxy	ASD	FAR	0
6zxy	ASD	FAR	0
6zxy	ASD	FAR	1
6zxy	ASD	FAR	1
6zxy	ASD	NR	1
6zxy	ASD	NR	1
6zxy	ASD	NR	1
6zxy	ASD	FAR	1
6zxy	ASD	FAR	1
6zxy	ASD	NR	1
6zxy	ASD	NR	1
6zxy	ASD	FAR	1
6zxy	ASD	NR	1
6zxy	ASD	FAR	1
6zxy	ASD	FAR	1
6zxy	ASD	NR	1
6zxy	ASD	FAR	1
6zxy	ASD	NR	1
6zxy	ASD	FAR	1
6zxy	ASD	FAR	1
6zxy	ASD	FAR	1
6zxy	ASD	NR	1
6zxy	ASD	FAR	1
6zxy	ASD	FAR	1
a20xmy	ASD	NR	0
a20xmy	ASD	FAR	0
a20xmy	ASD	FAR	0
a20xmy	ASD	FAR	0
a20xmy	ASD	FAR	0
a20xmy	ASD	FAR	0
a20xmy	ASD	FAR	0
a20xmy	ASD	NR	0
a20xmy	ASD	FAR	0
a20xmy	ASD	NR	0
a20xmy	ASD	NR	0
a20xmy	ASD	NR	0
a20xmy	ASD	FAR	0
a20xmy	ASD	NR	0
a20xmy	ASD	NR	0
a20xmy	ASD	NR	0
a20xmy	ASD	FAR	0
a20xmy	ASD	FAR	0
a20xmy	ASD	FAR	0
a20xmy	ASD	NR	0
a20xmy	ASD	FAR	0
a20xmy	ASD	NR	0
a20xmy	ASD	NR	0
a20xmy	ASD	FAR	0
a20xmy	ASD	FAR	0
a20xmy	ASD	FAR	0
a20xmy	ASD	FAR	0
a20xmy	ASD	FAR	1
a20xmy	ASD	FAR	1
a20xmy	ASD	NR	1
a20xmy	ASD	NR	1
a20xmy	ASD	FAR	1
a20xmy	ASD	NR	1
a20xmy	ASD	FAR	1
a20xmy	ASD	FAR	1
a20xmy	ASD	NR	1
a20xmy	ASD	NR	1
a20xmy	ASD	NR	1
a20xmy	ASD	NR	1
a20xmy	ASD	FAR	1
a20xmy	ASD	NR	1
a20xmy	ASD	NR	1
a20xmy	ASD	FAR	1
a20xmy	ASD	NR	1
a20xmy	ASD	NR	1
a21hcy	ASD	FAR	0
a21hcy	ASD	NR	0
a21hcy	ASD	FAR	0
a21hcy	ASD	FAR	0
a21hcy	ASD	FAR	0
a21hcy	ASD	FAR	0
a21hcy	ASD	NR	0
a21hcy	ASD	NR	0
a21hcy	ASD	FAR	0
a21hcy	ASD	NR	0
a21hcy	ASD	NR	0
a21hcy	ASD	FAR	0
a21hcy	ASD	NR	0
a21hcy	ASD	FAR	0
a21hcy	ASD	NR	0
a21hcy	ASD	NR	0
a21hcy	ASD	NR	0
a21hcy	ASD	NR	0
a21hcy	ASD	FAR	0
a21hcy	ASD	NR	0
a21hcy	ASD	FAR	1
a21hcy	ASD	NR	1
a21hcy	ASD	FAR	1
a21hcy	ASD	FAR	1
a21hcy	ASD	FAR	1
a21hcy	ASD	FAR	1
a21hcy	ASD	FAR	1
a21hcy	ASD	NR	1
a21hcy	ASD	NR	1
a21hcy	ASD	FAR	1
a21hcy	ASD	FAR	1
a21hcy	ASD	FAR	1
a21hcy	ASD	NR	1
a21hcy	ASD	FAR	1
a21hcy	ASD	FAR	1
a21hcy	ASD	NR	1
a21hcy	ASD	NR	1
a21hcy	ASD	NR	1
a21hcy	ASD	NR	1
a21hcy	ASD	FAR	1
a21hcy	ASD	FAR	1
a21hcy	ASD	NR	1
a21hcy	ASD	NR	1
a21hcy	ASD	NR	1
a21hcy	ASD	NR	1
a22cjr	ASD	FAR	0
a22cjr	ASD	NR	0
a22cjr	ASD	FAR	0
a22cjr	ASD	NR	0
a22cjr	ASD	FAR	0
a22cjr	ASD	FAR	0
a22cjr	ASD	NR	0
a22cjr	ASD	NR	0
a22cjr	ASD	FAR	0
a22cjr	ASD	FAR	0
a22cjr	ASD	NR	0
a22cjr	ASD	FAR	0
a22cjr	ASD	FAR	0
a22cjr	ASD	NR	0
a22cjr	ASD	NR	0
a22cjr	ASD	NR	0
a22cjr	ASD	FAR	0
a22cjr	ASD	FAR	0
a22cjr	ASD	FAR	0
a22cjr	ASD	NR	0
a22cjr	ASD	FAR	0
a22cjr	ASD	FAR	0
a22cjr	ASD	NR	0
a22cjr	ASD	FAR	0
a22cjr	ASD	NR	0
a22cjr	ASD	FAR	0
a22cjr	ASD	NR	0
a22cjr	ASD	FAR	0
a22cjr	ASD	NR	0
a22cjr	ASD	NR	0
a22cjr	ASD	NR	0
a22cjr	ASD	FAR	1
a22cjr	ASD	FAR	1
a22cjr	ASD	FAR	1
a22cjr	ASD	FAR	1
a22cjr	ASD	NR	1
a22cjr	ASD	FAR	1
a22cjr	ASD	NR	1
a22cjr	ASD	NR	1
a22cjr	ASD	NR	1
a22cjr	ASD	FAR	1
a22cjr	ASD	NR	1
a22cjr	ASD	NR	1
a22cjr	ASD	FAR	1
a22cjr	ASD	NR	1
t10wlq	TD	FAR	0
t10wlq	TD	NR	0
t10wlq	TD	NR	0
t10wlq	TD	FAR	0
t10wlq	TD	NR	0
t10wlq	TD	NR	0
t10wlq	TD	FAR	0
t10wlq	TD	NR	0
t10wlq	TD	FAR	0
t10wlq	TD	NR	0
t10wlq	TD	NR	0
t10wlq	TD	FAR	0
t10wlq	TD	FAR	0
t10wlq	TD	FAR	0
t10wlq	TD	NR	0
t10wlq	TD	FAR	0
t10wlq	TD	NR	0
t10wlq	TD	FAR	0
t10wlq	TD	NR	0
t10wlq	TD	NR	0
t10wlq	TD	FAR	0
t10wlq	TD	FAR	1
t10wlq	TD	NR	1
t10wlq	TD	FAR	1
t10wlq	TD	NR	1
t10wlq	TD	FAR	1
t10wlq	TD	FAR	1
t10wlq	TD	NR	1
t10wlq	TD	FAR	1
t10wlq	TD	NR	1
t10wlq	TD	FAR	1
t10wlq	TD	NR	1
t10wlq	TD	NR	1
t10wlq	TD	FAR	1
t10wlq	TD	FAR	1
t10wlq	TD	FAR	1
t10wlq	TD	NR	1
t10wlq	TD	FAR	1
t10wlq	TD	NR	1
t10wlq	TD	FAR	1
t10wlq	TD	FAR	1
t10wlq	TD	FAR	1
t10wlq	TD	NR	1
t11lyy	TD	NR	0
t11lyy	TD	NR	0
t11lyy	TD	NR	0
t11lyy	TD	NR	0
t11lyy	TD	FAR	0
t11lyy	TD	FAR	0
t11lyy	TD	NR	0
t11lyy	TD	FAR	0
t11lyy	TD	FAR	0
t11lyy	TD	FAR	0
t11lyy	TD	FAR	0
t11lyy	TD	NR	0
t11lyy	TD	FAR	0
t11lyy	TD	NR	0
t11lyy	TD	NR	0
t11lyy	TD	FAR	0
t11lyy	TD	NR	0
t11lyy	TD	NR	0
t11lyy	TD	FAR	0
t11lyy	TD	NR	0
t11lyy	TD	NR	0
t11lyy	TD	NR	0
t11lyy	TD	FAR	1
t11lyy	TD	NR	1
t11lyy	TD	NR	1
t11lyy	TD	FAR	1
t11lyy	TD	NR	1
t11lyy	TD	FAR	1
t11lyy	TD	FAR	1
t11lyy	TD	FAR	1
t11lyy	TD	NR	1
t11lyy	TD	FAR	1
t11lyy	TD	FAR	1
t11lyy	TD	FAR	1
t11lyy	TD	NR	1
t11lyy	TD	FAR	1
t11lyy	TD	FAR	1
t11lyy	TD	NR	1
t12wyg	TD	FAR	0
t12wyg	TD	FAR	0
t12wyg	TD	FAR	0
t12wyg	TD	FAR	0
t12wyg	TD	NR	0
t12wyg	TD	NR	0
t12wyg	TD	NR	0
t12wyg	TD	FAR	0
t12wyg	TD	NR	0
t12wyg	TD	FAR	0
t12wyg	TD	NR	0
t12wyg	TD	FAR	0
t12wyg	TD	NR	0
t12wyg	TD	FAR	0
t12wyg	TD	NR	0
t12wyg	TD	NR	0
t12wyg	TD	NR	0
t12wyg	TD	FAR	0
t12wyg	TD	FAR	0
t12wyg	TD	NR	0
t12wyg	TD	NR	0
t12wyg	TD	NR	0
t12wyg	TD	FAR	0
t12wyg	TD	FAR	0
t12wyg	TD	NR	0
t12wyg	TD	FAR	0
t12wyg	TD	NR	0
t12wyg	TD	NR	1
t12wyg	TD	NR	1
t12wyg	TD	NR	1
t12wyg	TD	NR	1
t12wyg	TD	NR	1
t12wyg	TD	FAR	1
t12wyg	TD	FAR	1
t12wyg	TD	FAR	1
t12wyg	TD	FAR	1
t12wyg	TD	FAR	1
t12wyg	TD	FAR	1
t12wyg	TD	FAR	1
t12wyg	TD	NR	1
t12wyg	TD	FAR	1
t12wyg	TD	NR	1
t12wyg	TD	NR	1
t13xhy	TD	NR	0
t13xhy	TD	FAR	0
t13xhy	TD	NR	0
t13xhy	TD	NR	0
t13xhy	TD	NR	0
t13xhy	TD	FAR	0
t13xhy	TD	NR	0
t13xhy	TD	NR	0
t13xhy	TD	NR	0
t13xhy	TD	FAR	0
t13xhy	TD	FAR	0
t13xhy	TD	FAR	0
t13xhy	TD	NR	0
t13xhy	TD	NR	0
t13xhy	TD	FAR	0
t13xhy	TD	FAR	0
t13xhy	TD	FAR	0
t13xhy	TD	NR	0
t13xhy	TD	FAR	0
t13xhy	TD	FAR	1
t13xhy	TD	FAR	1
t13xhy	TD	NR	1
t13xhy	TD	FAR	1
t13xhy	TD	FAR	1
t13xhy	TD	NR	1
t13xhy	TD	FAR	1
t13xhy	TD	NR	1
t13xhy	TD	NR	1
t13xhy	TD	FAR	1
t13xhy	TD	NR	1
t13xhy	TD	FAR	1
t13xhy	TD	FAR	1
t13xhy	TD	NR	1
t13xhy	TD	NR	1
t13xhy	TD	NR	1
t13xhy	TD	FAR	1
t13xhy	TD	NR	1
t13xhy	TD	FAR	1
t13xhy	TD	FAR	1
t13xhy	TD	FAR	1
t13xhy	TD	FAR	1
t13xhy	TD	NR	1
t13xhy	TD	NR	1
t13xhy	TD	NR	1
t13xhy	TD	FAR	1
t13xhy	TD	NR	1
t14zrc	TD	NR	0
t14zrc	TD	FAR	0
t14zrc	TD	NR	0
t14zrc	TD	NR	0
t14zrc	TD	FAR	0
t14zrc	TD	FAR	0
t14zrc	TD	FAR	0
t14zrc	TD	FAR	0
t14zrc	TD	FAR	0
t14zrc	TD	NR	0
t14zrc	TD	FAR	0
t14zrc	TD	FAR	0
t14zrc	TD	NR	0
t14zrc	TD	NR	0
t14zrc	TD	NR	0
t14zrc	TD	FAR	0
t14zrc	TD	NR	0
t14zrc	TD	FAR	0
t14zrc	TD	NR	0
t14zrc	TD	FAR	0
t14zrc	TD	NR	0
t14zrc	TD	FAR	0
t14zrc	TD	FAR	0
t14zrc	TD	FAR	0
t14zrc	TD	NR	0
t14zrc	TD	FAR	0
t14zrc	TD	FAR	0
t14zrc	TD	NR	0
t14zrc	TD	NR	0
t14zrc	TD	FAR	0
t14zrc	TD	NR	0
t14zrc	TD	FAR	0
t14zrc	TD	NR	0
t14zrc	TD	NR	0
t14zrc	TD	NR	0
t14zrc	TD	FAR	1
t14zrc	TD	NR	1
t14zrc	TD	FAR	1
t14zrc	TD	NR	1
t14zrc	TD	FAR	1
t14zrc	TD	NR	1
t14zrc	TD	NR	1
t14zrc	TD	FAR	1
t14zrc	TD	FAR	1
t14zrc	TD	NR	1
t15xrc	TD	NR	0
t15xrc	TD	NR	0
t15xrc	TD	NR	0
t15xrc	TD	NR	0
t15xrc	TD	NR	0
t15xrc	TD	FAR	0
t15xrc	TD	FAR	0
t15xrc	TD	NR	0
t15xrc	TD	FAR	0
t15xrc	TD	FAR	0
t15xrc	TD	FAR	0
t15xrc	TD	NR	0
t15xrc	TD	FAR	0
t15xrc	TD	FAR	0
t15xrc	TD	NR	0
t15xrc	TD	NR	0
t15xrc	TD	NR	0
t15xrc	TD	FAR	0
t15xrc	TD	FAR	0
t15xrc	TD	NR	0
t15xrc	TD	FAR	0
t15xrc	TD	NR	0
t15xrc	TD	NR	0
t15xrc	TD	NR	0
t15xrc	TD	NR	0
t15xrc	TD	FAR	0
t15xrc	TD	FAR	1
t15xrc	TD	NR	1
t15xrc	TD	NR	1
t15xrc	TD	FAR	1
t15xrc	TD	FAR	1
t15xrc	TD	NR	1
t15xrc	TD	FAR	1
t15xrc	TD	NR	1
t15xrc	TD	NR	1
t15xrc	TD	FAR	1
t15xrc	TD	FAR	1
t15xrc	TD	FAR	1
t15xrc	TD	NR	1
t15xrc	TD	FAR	1
t15xrc	TD	NR	1
t15xrc	TD	FAR	1
t16arl	TD	FAR	0
t16arl	TD	NR	0
t16arl	TD	FAR	0
t16arl	TD	NR	0
t16arl	TD	FAR	0
t16arl	TD	FAR	0
t16arl	TD	FAR	0
t16arl	TD	NR	0
t16arl	TD	FAR	0
t16arl	TD	NR	0
t16arl	TD	FAR	0
t16arl	TD	FAR	0
t16arl	TD	NR	0
t16arl	TD	NR	0
t16arl	TD	FAR	0
t16arl	TD	NR	0
t16arl	TD	FAR	0
t16arl	TD	NR	0
t16arl	TD	FAR	0
t16arl	TD	NR	0
t16arl	TD	FAR	0
t16arl	TD	NR	0
t16arl	TD	NR	0
t16arl	TD	NR	0
t16arl	TD	FAR	1
t16arl	TD	NR	1
t16arl	TD	FAR	1
t16arl	TD	FAR	1
t16arl	TD	NR	1
t16arl	TD	FAR	1
t16arl	TD	FAR	1
t16arl	TD	NR	1
t16arl	TD	FAR	1
t16arl	TD	FAR	1
t16arl	TD	FAR	1
t16arl	TD	NR	1
t16arl	TD	FAR	1
t16arl	TD	FAR	1
t16arl	TD	NR	1
t16arl	TD	NR	1
t16arl	TD	NR	1
t16arl	TD	NR	1
t17yyx	TD	NR	0
t17yyx	TD	FAR	0
t17yyx	TD	NR	0
t17yyx	TD	NR	0
t17yyx	TD	FAR	0
t17yyx	TD	FAR	0
t17yyx	TD	FAR	0
t17yyx	TD	NR	0
t17yyx	TD	FAR	0
t17yyx	TD	FAR	0
t17yyx	TD	NR	0
t17yyx	TD	NR	0
t17yyx	TD	NR	0
t17yyx	TD	FAR	0
t17yyx	TD	NR	0
t17yyx	TD	NR	0
t17yyx	TD	FAR	0
t17yyx	TD	FAR	0
t17yyx	TD	NR	0
t17yyx	TD	NR	0
t17yyx	TD	FAR	0
t17yyx	TD	NR	0
t17yyx	TD	FAR	0
t17yyx	TD	FAR	0
t17yyx	TD	FAR	0
t17yyx	TD	NR	0
t17yyx	TD	NR	0
t17yyx	TD	FAR	0
t17yyx	TD	FAR	0
t17yyx	TD	FAR	1
t17yyx	TD	FAR	1
t17yyx	TD	NR	1
t17yyx	TD	FAR	1
t17yyx	TD	NR	1
t17yyx	TD	NR	1
t17yyx	TD	NR	1
t17yyx	TD	NR	1
t17yyx	TD	NR	1
t17yyx	TD	NR	1
t17yyx	TD	FAR	1
t17yyx	TD	NR	1
t17yyx	TD	NR	1
t17yyx	TD	FAR	1
t17yyx	TD	FAR	1
t17yyx	TD	FAR	1
t17yyx	TD	FAR	1
t17yyx	TD	FAR	1
t18lxz	TD	FAR	0
t18lxz	TD	FAR	0
t18lxz	TD	FAR	0
t18lxz	TD	NR	0
t18lxz	TD	NR	0
t18lxz	TD	FAR	0
t18lxz	TD	FAR	0
t18lxz	TD	NR	0
t18lxz	TD	FAR	0
t18lxz	TD	FAR	0
t18lxz	TD	FAR	0
t18lxz	TD	NR	0
t18lxz	TD	NR	0
t18lxz	TD	NR	0
t18lxz	TD	FAR	0
t18lxz	TD	NR	0
t18lxz	TD	FAR	0
t18lxz	TD	FAR	0
t18lxz	TD	NR	0
t18lxz	TD	NR	0
t18lxz	TD	NR	0
t18lxz	TD	NR	0
t18lxz	TD	NR	0
t18lxz	TD	NR	0
t18lxz	TD	FAR	0
t18lxz	TD	NR	0
t18lxz	TD	FAR	0
t18lxz	TD	NR	0
t18lxz	TD	NR	0
t18lxz	TD	FAR	1
t18lxz	TD	FAR	1
t18lxz	TD	FAR	1
t18lxz	TD	FAR	1
t18lxz	TD	FAR	1
t18lxz	TD	FAR	1
t18lxz	TD	NR	1
t18lxz	TD	FAR	1
t18lxz	TD	FAR	1
t19zml	TD	NR	0
t19zml	TD	FAR	0
t19zml	TD	FAR	0
t19zml	TD	NR	0
t19zml	TD	NR	0
t19zml	TD	FAR	0
t19zml	TD	NR	0
t19zml	TD	FAR	0
t19zml	TD	NR	0
t19zml	TD	FAR	0
t19zml	TD	NR	0
t19zml	TD	NR	0
t19zml	TD	NR	0
t19zml	TD	FAR	0
t19zml	TD	FAR	0
t19zml	TD	FAR	0
t19zml	TD	FAR	0
t19zml	TD	FAR	0
t19zml	TD	NR	0
t19zml	TD	NR	0
t19zml	TD	NR	0
t19zml	TD	NR	0
t19zml	TD	NR	0
t19zml	TD	NR	0
t19zml	TD	NR	0
t19zml	TD	FAR	0
t19zml	TD	FAR	0
t19zml	TD	FAR	0
t19zml	TD	FAR	1
t19zml	TD	FAR	1
t19zml	TD	FAR	1
t19zml	TD	NR	1
t19zml	TD	FAR	1
t19zml	TD	FAR	1
t19zml	TD	FAR	1
t19zml	TD	NR	1
t19zml	TD	NR	1
t19zml	TD	FAR	1
t19zml	TD	NR	1
t19zml	TD	NR	1
t19zml	TD	NR	1
t19zml	TD	FAR	1
t19zml	TD	FAR	1
t19zml	TD	FAR	1
t19zml	TD	NR	1
t19zml	TD	NR	1
t20llc	TD	NR	0
t20llc	TD	FAR	0
t20llc	TD	NR	0
t20llc	TD	NR	0
t20llc	TD	FAR	0
t20llc	TD	FAR	0
t20llc	TD	NR	0
t20llc	TD	FAR	0
t20llc	TD	NR	0
t20llc	TD	FAR	0
t20llc	TD	FAR	0
t20llc	TD	FAR	0
t20llc	TD	NR	0
t20llc	TD	NR	0
t20llc	TD	NR	0
t20llc	TD	FAR	1
t20llc	TD	FAR	1
t20llc	TD	NR	1
t20llc	TD	FAR	1
t20llc	TD	NR	1
t20llc	TD	FAR	1
t20llc	TD	FAR	1
t20llc	TD	FAR	1
t20llc	TD	FAR	1
t20llc	TD	FAR	1
t20llc	TD	FAR	1
t20llc	TD	FAR	1
t20llc	TD	NR	1
t20llc	TD	NR	1
t6lcn	TD	NR	0
t6lcn	TD	FAR	0
t6lcn	TD	NR	0
t6lcn	TD	FAR	0
t6lcn	TD	NR	0
t6lcn	TD	NR	0
t6lcn	TD	NR	0
t6lcn	TD	NR	0
t6lcn	TD	NR	0
t6lcn	TD	FAR	0
t6lcn	TD	NR	0
t6lcn	TD	FAR	0
t6lcn	TD	FAR	0
t6lcn	TD	NR	0
t6lcn	TD	FAR	0
t6lcn	TD	FAR	0
t6lcn	TD	FAR	1
t6lcn	TD	NR	1
t6lcn	TD	NR	1
t6lcn	TD	NR	1
t6lcn	TD	NR	1
t6lcn	TD	NR	1
t6lcn	TD	NR	1
t6lcn	TD	NR	1
t6lcn	TD	FAR	1
t6lcn	TD	FAR	1
t6lcn	TD	FAR	1
t6lcn	TD	NR	1
t6lcn	TD	FAR	1
t6lcn	TD	NR	1
t6lcn	TD	FAR	1
t6lcn	TD	FAR	1
t6lcn	TD	FAR	1
t6lcn	TD	FAR	1
t6lcn	TD	FAR	1
t6lcn	TD	FAR	1
t6lcn	TD	NR	1
t6lcn	TD	FAR	1
t6lcn	TD	FAR	1
t7lzy	TD	NR	0
t7lzy	TD	FAR	0
t7lzy	TD	FAR	0
t7lzy	TD	NR	0
t7lzy	TD	FAR	0
t7lzy	TD	NR	0
t7lzy	TD	FAR	0
t7lzy	TD	NR	0
t7lzy	TD	NR	0
t7lzy	TD	FAR	0
t7lzy	TD	FAR	0
t7lzy	TD	FAR	0
t7lzy	TD	FAR	0
t7lzy	TD	NR	0
t7lzy	TD	FAR	0
t7lzy	TD	NR	0
t7lzy	TD	NR	0
t7lzy	TD	NR	0
t7lzy	TD	NR	0
t7lzy	TD	FAR	0
t7lzy	TD	NR	0
t7lzy	TD	FAR	0
t7lzy	TD	NR	0
t7lzy	TD	NR	0
t7lzy	TD	FAR	0
t7lzy	TD	FAR	0
t7lzy	TD	NR	0
t7lzy	TD	NR	0
t7lzy	TD	NR	1
t7lzy	TD	NR	1
t7lzy	TD	NR	1
t7lzy	TD	FAR	1
t7lzy	TD	NR	1
t7lzy	TD	FAR	1
t7lzy	TD	FAR	1
t7lzy	TD	FAR	1
t7lzy	TD	NR	1
t7lzy	TD	NR	1
t7lzy	TD	FAR	1
t7lzy	TD	NR	1
t7lzy	TD	FAR	1
t7lzy	TD	NR	1
t7lzy	TD	NR	1
t7lzy	TD	FAR	1
t7lzy	TD	FAR	1
t7lzy	TD	FAR	1
t7lzy	TD	FAR	1
t8lth	TD	FAR	0
t8lth	TD	NR	0
t8lth	TD	NR	0
t8lth	TD	NR	0
t8lth	TD	NR	0
t8lth	TD	FAR	0
t8lth	TD	FAR	0
t8lth	TD	FAR	0
t8lth	TD	FAR	0
t8lth	TD	FAR	0
t8lth	TD	FAR	0
t8lth	TD	FAR	0
t8lth	TD	NR	0
t8lth	TD	FAR	0
t8lth	TD	FAR	0
t8lth	TD	FAR	0
t8lth	TD	FAR	0
t8lth	TD	NR	0
t8lth	TD	NR	0
t8lth	TD	NR	0
t8lth	TD	NR	0
t8lth	TD	FAR	0
t8lth	TD	NR	0
t8lth	TD	FAR	0
t8lth	TD	NR	0
t8lth	TD	FAR	0
t8lth	TD	NR	1
t8lth	TD	NR	1
t8lth	TD	NR	1
t8lth	TD	NR	1
t8lth	TD	NR	1
t8lth	TD	FAR	1
t8lth	TD	NR	1
t8lth	TD	FAR	1
t8lth	TD	FAR	1
t8lth	TD	FAR	1
t8lth	TD	FAR	1
t8lth	TD	NR	1
t8lth	TD	FAR	1
t8lth	TD	NR	1
t8lth	TD	NR	1
t8lth	TD	NR	1
t8lth	TD	FAR	1
t8lth	TD	FAR	1
t8lth	TD	FAR	1
t9wyt	TD	NR	0
t9wyt	TD	FAR	0
t9wyt	TD	NR	0
t9wyt	TD	NR	0
t9wyt	TD	NR	0
t9wyt	TD	NR	0
t9wyt	TD	NR	0
t9wyt	TD	NR	0
t9wyt	TD	NR	0
t9wyt	TD	FAR	0
t9wyt	TD	FAR	0
t9wyt	TD	NR	0
t9wyt	TD	FAR	0
t9wyt	TD	FAR	0
t9wyt	TD	FAR	0
t9wyt	TD	FAR	0
t9wyt	TD	FAR	0
t9wyt	TD	NR	0
t9wyt	TD	NR	1
t9wyt	TD	NR	1
t9wyt	TD	NR	1
t9wyt	TD	NR	1
t9wyt	TD	NR	1
t9wyt	TD	FAR	1
t9wyt	TD	FAR	1
t9wyt	TD	FAR	1
t9wyt	TD	NR	1
t9wyt	TD	NR	1
t9wyt	TD	FAR	1
t9wyt	TD	FAR	1
t9wyt	TD	FAR	1
t9wyt	TD	FAR	1
t9wyt	TD	FAR	1
t9wyt	TD	NR	1
t9wyt	TD	FAR	1
t9wyt	TD	FAR	1
t9wyt	TD	NR	1
t9wyt	TD	FAR	1
t9wyt	TD	NR	1
t9wyt	TD	NR	1
